# Supplementary material for: Next generation sequencing-based expression profiling identifies signatures from benign stromal proliferations that define stromal components of breast cancer
Source: Breast Cancer Res. 2013 Dec 17;15(6):R117. doi: 10.1186/bcr3586 (PMC3978842; doi:10.1186/bcr3586)
Supplement: Additional file 5 — Differentially expressed genes from SAM analysis. This file provides genes differentially expressed between each type of fibrous tumor versus the other fibrous tumors, and these genes were identified by Two Class SAM analysis with FDR of 0.05. [file bcr3586-S5.xlsx]

## Sheet: SAM.Output
	SpecifityOver	index	DTF2othertumor	SFT2othertumor	DFSP2othertumor	FC2othertumor	EF2othertumor	IF2othertumor	PF2othertumor	NPAF2othertumor	FOTS2othertumor	NF2othertumor
APC2	DTF	1	-42
SLC43A2	DTF	2	-41
WIF1	DTF	3	-40
IGSF10	DTF	4	-39
OLFML3	DTF	5	-38
TLL2	DTF	6	-37
MFAP2	DTF	7	-36	23
SMYD3	DTF	8	-35
ADAM12	DTF	9	-34
VCX3B	DTF	10	-33
NBL1	DTF	11	-32
C1orf230	DTF	12	-31
NCS1	DTF	13	-30
LPPR3	DTF	14	-29
ACPT	DTF	15	-28
C20orf103	DTF	16	-27
EMID1	DTF	17	-26
B4GALT7	DTF	18	-25				31
DKFZp434J0226	DTF	19	-24
COL5A1	DTF	20	-23
SLC45A2	DTF	21	-22
GIP	DTF	22	-21
LRRN1	DTF	23	-20
MYH8	DTF	24	-19
PITX2	DTF	25	-18
SERPINH1	DTF	26	-17
CDH23	DTF	27	-16
RFPL1	DTF	28	-15
ZNF469	DTF	29	-14
DRD4	DTF	30	-13
PVALB	DTF	31	-12
CLEC1B	DTF	32	-11
MMP11	DTF	33	-10
GRIN2D	DTF	34	-9
ANO4	DTF	35	-8
MDK	DTF	36	-7
NRG1	DTF	37	-6
FAM189A1	DTF	38	-5
NKAIN4	DTF	39	-4
FLJ16779	DTF	40	-3
LOC554202	DTF	41	-2
CALB2	DTF	42	-1
GATC	SFT	43		-2598
GTF2H3	SFT	44		-2597
SMCR7	SFT	45		-2596
ARHGAP44	SFT	46		-2595
FAM21A	SFT	47		-2594
NUP62	SFT	48		-2593
TMEM99	SFT	49		-2592
MUTED	SFT	50		-2591
FLJ35390	SFT	51		-2590
HOXB5	SFT	52		-2589
GDPD1	SFT	53		-2588
IL2RB	SFT	54		-2587
UBXN2A	SFT	55		-2586
LRFN2	SFT	56		-2585
DIS3L	SFT	57		-2584
CD320	SFT	58		-2583
APOL1	SFT	59		-2582
TSC2	SFT.DFSP	60		-2581	-213
ZNF280B	SFT	61		-2580
KRT42P	SFT	62		-2579
EFNA2	SFT	63		-2578
LOC100288748	SFT	64		-2577
RIMKLA	SFT	65		-2576
GCNT2	SFT	66		-2575
RPS19	SFT	67		-2574
MEGF9	SFT	68		-2573
PDRG1	SFT	69		-2572
LOC100128788	SFT	70		-2571
FAM174B	SFT	71		-2570			244
C6orf147	SFT	72		-2569
LOC153910	SFT	73		-2568
SKIV2L	SFT	74		-2567
PTPRN2	SFT	75		-2566
BVES	SFT	76		-2565
FBXL17	SFT	77		-2564
MPDZ	SFT	78		-2563
DNAJC22	SFT	79		-2562
RECQL5	SFT	80		-2561
DDHD1	SFT	81		-2560
RNY5	SFT	82		-2559
GUCY2E	SFT	83		-2558
ZNF527	SFT	84		-2557
DZIP1	SFT	85		-2556
RNF167	SFT	86		-2555
C19orf25	SFT	87		-2554
DCTN1	SFT	88		-2553
KRT81	SFT	89		-2552
KIF24	SFT	90		-2551
SCARNA21	SFT	91		-2550
LOC440173	SFT	92		-2549
LOC285954	SFT	93		-2548
ZMYM5	SFT	94		-2547
POLDIP3	SFT	95		-2546
NUP43	SFT	96		-2545
PLEKHA5	SFT	97		-2544
REPS2	SFT	98		-2543
TLR6	SFT	99		-2542
BMS1P1	SFT	100		-2541
TTC7A	SFT	101		-2540
G6PC3	SFT	102		-2539
EPS8L2	SFT	103		-2538
C6orf89	SFT	104		-2537
GBP4	SFT	105		-2536
SLC31A1	SFT	106		-2535
ZKSCAN1	SFT	107		-2534
HYLS1	SFT	108		-2533
PDE6B	SFT	109		-2532
THEM4	SFT	110		-2531
CCDC101	SFT	111		-2530
PHF15	SFT	112		-2529
PLIN5	SFT	113		-2528
TSC22D4	SFT	114		-2527
TMCO7	SFT	115		-2526
LOC388942	SFT	116		-2525
SMCR8	SFT	117		-2524
CPLX1	SFT	118		-2523
SSTR2	SFT	119		-2522
SCARNA9	SFT	120		-2521
ARHGAP32	SFT	121		-2520
C2orf68	SFT.DFSP	122		-2519	-404
VPS24	SFT	123		-2518
CNTNAP2	SFT	124		-2517
PGBD4	SFT	125		-2516
ZDHHC19	SFT	126		-2515
NECAB3	SFT	127		-2514
ZNF444	SFT	128		-2513
ZFP106	SFT	129		-2512
SLC16A12	SFT	130		-2511
LOC200772	SFT	131		-2510
E4F1	SFT	132		-2509
FCF1	SFT	133		-2508
C10orf118	SFT	134		-2507
TRIM45	SFT	135		-2506			183
TUG1	SFT	136		-2505
TACR1	SFT	137		-2504
WASH1	SFT	138		-2503
FDX1L	SFT	139		-2502
PGM2L1	SFT	140		-2501
ZNF431	SFT	141		-2500
FAM169B	SFT	142		-2499
ADCK1	SFT	143		-2498
MAFF	SFT	144		-2497
MGC23284	SFT	145		-2496
MEN1	SFT	146		-2495
CNTROB	SFT	147		-2494
DHTKD1	SFT	148		-2493
MRM1	SFT	149		-2492
MDFIC	SFT	150		-2491
CFHR5	SFT	151		-2490
WDR83	SFT	152		-2489
PCP2	SFT	153		-2488
ABHD2	SFT	154		-2487
GPRASP1	SFT	155		-2486
CRIPAK	SFT	156		-2485
LCNL1	SFT	157		-2484
VPS53	SFT	158		-2483
AGBL2	SFT	159		-2482
NOC4L	SFT	160		-2481
DNM1P35	SFT	161		-2480
SDHAF1	SFT	162		-2479
KCNIP2	SFT	163		-2478
PCDHGA11	SFT	164		-2477
C16orf68	SFT	165		-2476			9
ZNF324B	SFT	166		-2475			32
SEMA6C	SFT	167		-2474
FBXO17	SFT	168		-2473
NR1I3	SFT	169		-2472
LOC729609	SFT	170		-2471
OLFM3	SFT	171		-2470
NAIF1	SFT	172		-2469
TMEM105	SFT	173		-2468
CD84	SFT	174		-2467
PLXNB2	SFT	175		-2466
MAP6	SFT	176		-2465
LOC115110	SFT	177		-2464
DMC1	SFT	178		-2463
TGOLN2	SFT	179		-2462
SLC35B4	SFT	180		-2461
RPAP1	SFT	181		-2460
CHMP1A	SFT	182		-2459
HLA-DOA	SFT	183		-2458
MRPL38	SFT	184		-2457
NFKBIB	SFT	185		-2456
EDA2R	SFT	186		-2455
ERI3	SFT	187		-2454
GPR81	SFT	188		-2453
IL1RL2	SFT	189		-2452
GPN2	SFT	190		-2451
ANKRD57	SFT	191		-2450
MYF5	SFT	192		-2449
PIGQ	SFT	193		-2448
SSTR3	SFT	194		-2447
SUMF2	SFT	195		-2446
KLRG1	SFT	196		-2445
CALML6	SFT	197		-2444
LOC128102	SFT	198		-2443
CNPY2	SFT	199		-2442
THTPA	SFT	200		-2441
GPR182	SFT	201		-2440
RNF216	SFT	202		-2439
GALNT6	SFT	203		-2438
TNNI3K	SFT	204		-2437
KIAA1244	SFT	205		-2436
ATP8B1	SFT	206		-2435
ITPR2	SFT	207		-2434
SMAD3	SFT	208		-2433
WIPI2	SFT	209		-2432
NPRL3	SFT	210		-2431
POM121L8P	SFT	211		-2430
DHX30	SFT	212		-2429			84
C3orf17	SFT	213		-2428
AIPL1	SFT	214		-2427
ATM	SFT	215		-2426
SLC26A7	SFT	216		-2425
DDX56	SFT	217		-2424
DFNB59	SFT	218		-2423
TMEM106A	SFT	219		-2422
BAGE	SFT	220		-2421
SGK269	SFT	221		-2420
FAM201A	SFT	222		-2419
MAST1	SFT	223		-2418
MTMR9	SFT	224		-2417
AQP5	SFT	225		-2416
IL17RD	SFT	226		-2415
HMGB3L1	SFT	227		-2414
LRRC2	SFT	228		-2413
NBR1	SFT	229		-2412			129
LOC100288428	SFT	230		-2411
TCF25	SFT	231		-2410
FSHR	SFT	232		-2409
RAB34	SFT	233		-2408
ZNF692	SFT	234		-2407
C1orf35	SFT	235		-2406
ATRNL1	SFT	236		-2405
TMPRSS11BNL	SFT	237		-2404
ALMS1P	SFT	238		-2403
MAVS	SFT	239		-2402
RPL21P44	SFT	240		-2401
LOC100303749	SFT	241		-2400
LOC100216545	SFT	242		-2399
ROCK2	SFT	243		-2398
CITED4	SFT	244		-2397
ZRSR2	SFT	245		-2396
JARID2	SFT	246		-2395			250
TRIP13	SFT	247		-2394
IL6R	SFT	248		-2393
SSH1	SFT	249		-2392
ZNF652	SFT	250		-2391
PRINS	SFT	251		-2390
ZBED1	SFT	252		-2389
TSR2	SFT	253		-2388
ZMIZ2	SFT	254		-2387
UNC119	SFT	255		-2386
EGFEM1P	SFT	256		-2385
DHRS11	SFT	257		-2384
CEP68	SFT	258		-2383
NAPSA	SFT	259		-2382
NINJ1	SFT	260		-2381
PRKRIP1	SFT	261		-2380			136
HSDL1	SFT	262		-2379
GEMIN8	SFT	263		-2378
CHDH	SFT	264		-2377
TMEM217	SFT	265		-2376
PALM2	SFT	266		-2375
C4orf10	SFT	267		-2374
PPAPDC1B	SFT	268		-2373
GGT5	SFT	269		-2372
CHRNA6	SFT	270		-2371
RAD51	SFT	271		-2370
STAU2	SFT	272		-2369
LOC100271722	SFT	273		-2368
RBM10	SFT.DFSP	274		-2367	-410
LAMB2L	SFT	275		-2366
SDHAF2	SFT	276		-2365
RAB2B	SFT	277		-2364
CCDC124	SFT	278		-2363
CALCA	SFT	279		-2362
ABHD14A	SFT	280		-2361
ZNF99	SFT.DFSP	281		-2360	-301
LOC283332	SFT	282		-2359
TEX28	SFT	283		-2358
LOC646329	SFT	284		-2357
UPP2	SFT	285		-2356
SNORA22	SFT	286		-2355
RGAG4	SFT	287		-2354
PRMT10	SFT	288		-2353
FAM116A	SFT	289		-2352
FANCA	SFT	290		-2351
HAPLN2	SFT	291		-2350
POLN	SFT	292		-2349
NKG7	SFT	293		-2348
C8orf44	SFT	294		-2347
RNF208	SFT	295		-2346
PPARD	SFT	296		-2345
LOC650623	SFT	297		-2344
CAPNS1	SFT	298		-2343
KATNB1	SFT	299		-2342
GRIK1	SFT	300		-2341
DHRS4	SFT	301		-2340
PRKX	SFT	302		-2339
DNAI2	SFT	303		-2338
MBD3	SFT	304		-2337
LOC440925	SFT	305		-2336
AKAP13	SFT	306		-2335
ASZ1	SFT	307		-2334
NAPB	SFT.DFSP	308		-2333	-397
CMBL	SFT	309		-2332
NXNL2	SFT	310		-2331
DOM3Z	SFT	311		-2330
DHODH	SFT	312		-2329
AGPAT1	SFT	313		-2328
ASB15	SFT	314		-2327
RPL32	SFT	315		-2326
CADPS2	SFT	316		-2325
NRAS	SFT	317		-2324
GXYLT1	SFT	318		-2323
ZNF507	SFT	319		-2322
CRTAM	SFT	320		-2321
C20orf132	SFT	321		-2320
KIAA1614	SFT	322		-2319
WIPF2	SFT	323		-2318
CCDC43	SFT	324		-2317
PLEKHG6	SFT	325		-2316
LOC100130000	SFT	326		-2315
GBF1	SFT	327		-2314
IL10	SFT	328		-2313
QPCTL	SFT	329		-2312
SLC6A7	SFT	330		-2311
KCNMB3	SFT	331		-2310
ZNF594	SFT	332		-2309
KIAA0087	SFT	333		-2308
FAM27A	SFT	334		-2307
ZNF621	SFT	335		-2306
ZNF574	SFT	336		-2305
SGK494	SFT	337		-2304
40787	SFT	338		-2303
LOC728606	SFT	339		-2302
TAPBP	SFT	340		-2301
ZNF773	SFT	341		-2300
CBFA2T2	SFT	342		-2299
SLIT2	SFT	343		-2298
GLRA4	SFT	344		-2297
GGT6	SFT	345		-2296
FBLN1	SFT	346		-2295
PAPD5	SFT	347		-2294
PURB	SFT	348		-2293
PDE7A	SFT	349		-2292
CCBL1	SFT	350		-2291
KIAA0319	SFT	351		-2290
TXN2	SFT.DFSP	352		-2289	-212
ANO9	SFT	353		-2288
NCRNA00235	SFT	354		-2287
CPLX3	SFT	355		-2286
PRKCD	SFT	356		-2285
ZC3H12D	SFT	357		-2284
ZNF236	SFT	358		-2283
ANXA2P2	SFT	359		-2282
FFAR2	SFT	360		-2281
ATP5L2	SFT	361		-2280
RRAGC	SFT	362		-2279			85
C9orf114	SFT	363		-2278
CCL25	SFT	364		-2277
C14orf79	SFT	365		-2276
SRSF8	SFT	366		-2275
NTN3	SFT	367		-2274
ALKBH6	SFT	368		-2273
TCTN2	SFT	369		-2272
FGB	SFT	370		-2271
CALY	SFT.DFSP	371		-2270	-449
ALS2CL	SFT	372		-2269
ZNF790	SFT	373		-2268
PCGEM1	SFT	374		-2267
BRD3	SFT	375		-2266
NIPAL1	SFT	376		-2265
MIR663B	SFT	377		-2264
KCTD8	SFT	378		-2263
ANKRD20B	SFT	379		-2262
LIMS3	SFT	380		-2261
SNX17	SFT.DFSP	381		-2260	-311
CEACAM22P	SFT	382		-2259
FHAD1	SFT	383		-2258
MRPS2	SFT	384		-2257
HMGXB4	SFT	385		-2256
PARD6G	SFT	386		-2255
ZC4H2	SFT	387		-2254
LOC286002	SFT	388		-2253
PPARA	SFT	389		-2252
TM7SF4	SFT	390		-2251
TRIM78P	SFT	391		-2250
ZNF208	SFT	392		-2249
LOC388499	SFT	393		-2248
BATF2	SFT.FOTS	394		-2247							-25
RHBDF2	SFT	395		-2246
URB1	SFT	396		-2245
RBL1	SFT	397		-2244
ATP5S	SFT	398		-2243
LOC285103	SFT	399		-2242
MLLT6	SFT	400		-2241
FKBP5	SFT	401		-2240
BCL2L15	SFT	402		-2239
CARD9	SFT	403		-2238
AIP	SFT	404		-2237
DUSP15	SFT	405		-2236
ZNF321	SFT	406		-2235
LOC284232	SFT	407		-2234
SLC9A5	SFT	408		-2233
FAM22A	SFT	409		-2232
CX3CL1	SFT	410		-2231
MCART1	SFT	411		-2230
DIS3	SFT	412		-2229
MKNK2	SFT	413		-2228
DPH3	SFT	414		-2227
RBBP6	SFT	415		-2226
ZDHHC8P1	SFT	416		-2225
LOC100130691	SFT	417		-2224
PEX6	SFT	418		-2223
NEURL4	SFT	419		-2222
ANAPC7	SFT	420		-2221
AICDA	SFT	421		-2220
CLDN16	SFT	422		-2219
SNORA5A	SFT	423		-2218
GREB1	SFT	424		-2217
MOCS3	SFT	425		-2216
AAAS	SFT	426		-2215
TRMT12	SFT	427		-2214
ABCC13	SFT	428		-2213
PKD2L2	SFT	429		-2212
RIMS1	SFT	430		-2211
SLC36A3	SFT	431		-2210
PELP1	SFT	432		-2209
TTC21A	SFT	433		-2208
ENTPD4	SFT	434		-2207
LRRC23	SFT	435		-2206
C8ORFK29	SFT	436		-2205
ATCAY	SFT	437		-2204
FAM84B	SFT	438		-2203
C1orf180	SFT	439		-2202
ELMOD1	SFT	440		-2201
KLRC1	SFT	441		-2200
LOC349196	SFT	442		-2199
NFATC2IP	SFT	443		-2198
DCLRE1C	SFT	444		-2197
JMJD4	SFT	445		-2196
TTC1	SFT	446		-2195
GGT8P	SFT	447		-2194
PHACTR2	SFT	448		-2193
DLGAP3	SFT	449		-2192
MEPCE	SFT	450		-2191			200
ZNF414	SFT	451		-2190
SLC14A1	SFT	452		-2189
DNASE2B	SFT	453		-2188
MPPED2	SFT	454		-2187
DBF4	SFT	455		-2186
DPEP3	SFT	456		-2185
TCF7L2	SFT	457		-2184
C10orf107	SFT	458		-2183
CDAN1	SFT	459		-2182
CYCS	SFT	460		-2181
KLF16	SFT	461		-2180
EHD1	SFT	462		-2179
C1QL1	SFT	463		-2178
COX18	SFT	464		-2177
ZNF425	SFT	465		-2176
TCL6	SFT	466		-2175
ATP1B4	SFT	467		-2174
LOC728613	SFT	468		-2173
LOC284440	SFT	469		-2172
TMC3	SFT	470		-2171
IVD	SFT	471		-2170
ABCA7	SFT	472		-2169
ARSK	SFT	473		-2168
FAM86C	SFT	474		-2167
MBLAC1	SFT	475		-2166
KPTN	SFT	476		-2165			174
ZNF490	SFT	477		-2164
C20orf43	SFT	478		-2163
LOC284412	SFT	479		-2162
FAM134C	SFT	480		-2161
LRIT2	SFT	481		-2160
STK11IP	SFT	482		-2159
SYNPO2L	SFT	483		-2158
TMEM67	SFT	484		-2157
NTRK1	SFT	485		-2156
FKRP	SFT	486		-2155
LOC100128398	SFT	487		-2154
NCRNA00168	SFT	488		-2153
POLR1E	SFT	489		-2152
CLDND2	SFT	490		-2151
CISD3	SFT	491		-2150	7
HCN4	SFT	492		-2149
ACADS	SFT	493		-2148
ABHD11	SFT	494		-2147
FGL2	SFT	495		-2146
ACSM1	SFT	496		-2145
C15orf40	SFT	497		-2144
TSGA10	SFT	498		-2143
LOC646851	SFT	499		-2142
TRMU	SFT	500		-2141
KIAA0319L	SFT	501		-2140
ZBTB8B	SFT	502		-2139
ATP6V1B1	SFT	503		-2138
C22orf15	SFT.DFSP	504		-2137	-35
TCEAL2	SFT	505		-2136
LRRC58	SFT	506		-2135
CYP20A1	SFT	507		-2134
IL11RA	SFT	508		-2133
RBM43	SFT	509		-2132
FCHSD1	SFT	510		-2131
CCDC142	SFT	511		-2130
SH3RF2	SFT	512		-2129
ZNF320	SFT	513		-2128
CES4	SFT	514		-2127
FOXO3B	SFT	515		-2126
STRA8	SFT	516		-2125
UBQLN3	SFT	517		-2124
CHI3L1	SFT	518		-2123
LOC283875	SFT	519		-2122
PGRMC2	SFT	520		-2121
TRIM66	SFT	521		-2120
PNPLA1	SFT	522		-2119
ZNF445	SFT	523		-2118
SLC35E3	SFT	524		-2117
KCNJ5	SFT	525		-2116
GTF2H2B	SFT	526		-2115
MTRNR2L4	SFT	527		-2114
CEP135	SFT	528		-2113
MFSD7	SFT	529		-2112
CYP3A4	SFT	530		-2111
ACO1	SFT	531		-2110
SPTLC2	SFT	532		-2109
FLJ12825	SFT	533		-2108
PIWIL2	SFT	534		-2107
CAPN3	SFT	535		-2106
DMXL2	SFT	536		-2105
SNRNP25	SFT	537		-2104
TCEANC	SFT	538		-2103
ASCL1	SFT	539		-2102
SRFBP1	SFT	540		-2101
HSCB	SFT	541		-2100
C15orf51	SFT	542		-2099
TTPAL	SFT	543		-2098
PPP2R4	SFT	544		-2097
NDUFA3	SFT	545		-2096
ZNF135	SFT	546		-2095
CYBASC3	SFT	547		-2094			187
RAB3GAP1	SFT	548		-2093
ZCWPW1	SFT	549		-2092
BSN	SFT	550		-2091
C9orf85	SFT	551		-2090
UBTF	SFT	552		-2089
LOC646762	SFT	553		-2088
MSH3	SFT	554		-2087
F2RL1	SFT	555		-2086
HTR4	SFT	556		-2085
LOC100132774	SFT	557		-2084
SCN11A	SFT	558		-2083
FAM106C	SFT	559		-2082
SNX33	SFT	560		-2081
OLAH	SFT	561		-2080
LOC150622	SFT	562		-2079
BOC	SFT	563		-2078
CTSW	SFT	564		-2077
ZNF780B	SFT	565		-2076
SLC22A9	SFT	566		-2075
MLST8	SFT	567		-2074
FAM184B	SFT	568		-2073
MCHR2	SFT	569		-2072
CPA2	SFT.DFSP	570		-2071	-340
PAG1	SFT	571		-2070
MRPS25	SFT	572		-2069
LOC121456	SFT	573		-2068
KIF3A	SFT	574		-2067
LOC344967	SFT	575		-2066
ACAP1	SFT	576		-2065
PFDN6	SFT	577		-2064
TM7SF2	SFT	578		-2063
C18orf56	SFT	579		-2062
XRCC2	SFT	580		-2061
XRCC3	SFT	581		-2060
ZNF487P	SFT	582		-2059
EID2B	SFT	583		-2058
TPMT	SFT	584		-2057
DENND1A	SFT	585		-2056
LOC400655	SFT	586		-2055
LAX1	SFT	587		-2054
GPR142	SFT	588		-2053
PCLO	SFT	589		-2052
CLDN19	SFT	590		-2051
PREB	SFT	591		-2050
RBMX2	SFT	592		-2049
GP6	SFT	593		-2048
TMEM205	SFT	594		-2047
FAM92A3	SFT	595		-2046
BSCL2	SFT	596		-2045
FKBP1AP1	SFT	597		-2044
HINT3	SFT	598		-2043
KAZALD1	SFT	599		-2042
COL4A5	SFT	600		-2041
GFPT1	SFT	601		-2040
ZNF335	SFT	602		-2039			93
HERC2P7	SFT	603		-2038
H19	SFT	604		-2037
NDST4	SFT	605		-2036
EIF2A	SFT	606		-2035
MAU2	SFT	607		-2034
LIN54	SFT	608		-2033
KCNJ1	SFT	609		-2032
TMEM52	SFT	610		-2031
ARL17A	SFT	611		-2030
ZNF749	SFT	612		-2029
OR7E5P	SFT	613		-2028
NOVA1	SFT.EF	614		-2027			-150
EGF	SFT	615		-2026
RPS15	SFT	616		-2025
OGFOD1	SFT	617		-2024
COQ9	SFT	618		-2023
AKAP8L	SFT	619		-2022
SOX7	SFT	620		-2021
C12orf12	SFT	621		-2020
C11orf63	SFT	622		-2019
LOC100268168	SFT	623		-2018
ERC1	SFT	624		-2017
C21orf62	SFT	625		-2016
LOC400550	SFT	626		-2015
ZSWIM1	SFT	627		-2014
C9orf66	SFT	628		-2013
VWA2	SFT	629		-2012
UPF1	SFT	630		-2011
DIS3L2	SFT	631		-2010
ZNF611	SFT	632		-2009
C3orf71	SFT	633		-2008
KNG1	SFT	634		-2007
MARK2	SFT	635		-2006
CCDC116	SFT	636		-2005
MRPS10	SFT	637		-2004
EIF2AK4	SFT	638		-2003
CYB5RL	SFT	639		-2002
FGD4	SFT	640		-2001
SPG7	SFT	641		-2000
SCRT2	SFT	642		-1999
C9orf78	SFT	643		-1998
CPZ	SFT	644		-1997
SPN	SFT	645		-1996
GDF7	SFT	646		-1995
FOXK1	SFT	647		-1994
PNPLA7	SFT	648		-1993
KLB	SFT	649		-1992
MTDH	SFT	650		-1991
AKR1D1	SFT	651		-1990
OLA1	SFT	652		-1989
KCNE3	SFT	653		-1988
ASB8	SFT	654		-1987
TNFSF15	SFT	655		-1986
LOC646813	SFT	656		-1985
RPL7L1	SFT	657		-1984
RUNX1	SFT	658		-1983
KLHL8	SFT	659		-1982
CNNM1	SFT	660		-1981
C1orf220	SFT	661		-1980
FLJ42392	SFT	662		-1979
UBE2Q2P3	SFT	663		-1978
GPR152	SFT	664		-1977
EIF4E1B	SFT	665		-1976
C15orf50	SFT	666		-1975
FERD3L	SFT	667		-1974
BRS3	SFT	668		-1973
BSPH1	SFT	669		-1972
OR13H1	SFT	670		-1971
KRTAP5-3	SFT	671		-1970
ELSPBP1	SFT	672		-1969
PRAMEF12	SFT	673		-1968
MIR636	SFT	674		-1967
CFHR4	SFT	675		-1966
OR56A4	SFT	676		-1965
OR51S1	SFT	677		-1964
CLC	SFT	678		-1963
IQCF6	SFT	679		-1962
OR4M1	SFT	680		-1961
OR8D2	SFT	681		-1960
GPR25	SFT	682		-1959
FOXI3	SFT	683		-1958
OR10H1	SFT	684		-1957
EIF3IP1	SFT	685		-1956
OR4K15	SFT	686		-1955
FAM153A	SFT	687		-1954
MIR320C1	SFT	688		-1953
LOC100128554	SFT	689		-1952
OR2AG2	SFT	690		-1951
KIR2DL3	SFT	691		-1950
SP8	SFT	692		-1949
OR8B12	SFT	693		-1948
OR10A4	SFT	694		-1947
OR10H2	SFT	695		-1946
DMRTB1	SFT	696		-1945
FAM55B	SFT	697		-1944
OR2L8	SFT	698		-1943
LIPM	SFT	699		-1942
TAS2R14	SFT	700		-1941
TNFSF18	SFT	701		-1940
NMS	SFT	702		-1939
OR6X1	SFT	703		-1938
GLP2R	SFT	704		-1937
PPIAL4E	SFT	705		-1936
DUPD1	SFT	706		-1935
OR52N1	SFT	707		-1934
OR2W1	SFT	708		-1933
SLC22A25	SFT	709		-1932
OR5M9	SFT	710		-1931
NPBWR2	SFT	711		-1930
MIR1256	SFT	712		-1929
OR8B8	SFT	713		-1928
SLC2A14	SFT	714		-1927
OR5H14	SFT	715		-1926
OR6Y1	SFT	716		-1925
CDRT15L1	SFT	717		-1924
TAS2R38	SFT	718		-1923
SERPINB10	SFT	719		-1922
C6orf10	SFT	720		-1921
LINS	SFT	721		-1920
OR6C4	SFT	722		-1919
UCP1	SFT	723		-1918
LOC100287284	SFT	724		-1917
OR5B21	SFT	725		-1916
FAM90A20	SFT	726		-1915
TAS2R42	SFT	727		-1914
SLC7A13	SFT	728		-1913
ACOT6	SFT	729		-1912
OR4D2	SFT	730		-1911
LST-3TM12	SFT	731		-1910
TCP10L2	SFT	732		-1909
OR2T33	SFT	733		-1908
OR6C3	SFT	734		-1907
OR2C1	SFT	735		-1906
OR5W2	SFT	736		-1905
OR11L1	SFT	737		-1904
OR2K2	SFT	738		-1903
NCRNA00226	SFT	739		-1902
OR2A2	SFT	740		-1901
LOC253573	SFT	741		-1900
PISRT1	SFT	742		-1899
TCP10	SFT	743		-1898
LOC146481	SFT	744		-1897
GGNBP1	SFT	745		-1896
CEACAM20	SFT	746		-1895
WFDC6	SFT	747		-1894
OMP	SFT	748		-1893
SHH	SFT	749		-1892
P2RX6P	SFT	750		-1891
SERPINE3	SFT	751		-1890
KRT16P2	SFT	752		-1889
NEUROD4	SFT	753		-1888
OR2T8	SFT	754		-1887
CCL24	SFT	755		-1886
F11	SFT	756		-1885
LOC728129	SFT	757		-1884
H1FNT	SFT	758		-1883
C22orf42	SFT	759		-1882
OR4L1	SFT	760		-1881
LOC653653	SFT	761		-1880
CELA2B	SFT	762		-1879
TAGLN3	SFT	763		-1878
CR1L	SFT	764		-1877
OR6B2	SFT	765		-1876
MIR2114	SFT	766		-1875
MIR153-2	SFT	767		-1874
HERV-V2	SFT	768		-1873
IQCJ	SFT	769		-1872
B3GAT2	SFT	770		-1871
CCDC27	SFT	771		-1870
LOC341056	SFT	772		-1869
MIR2355	SFT	773		-1868
H1FOO	SFT	774		-1867
40613	SFT	775		-1866
C9orf53	SFT	776		-1865
OR5B17	SFT	777		-1864
MRC1	SFT	778		-1863
FOXD4L6	SFT	779		-1862
VN1R4	SFT	780		-1861
ITGB6	SFT	781		-1860
LY6G6F	SFT	782		-1859
OR4S2	SFT	783		-1858
PSKH2	SFT	784		-1857
OR9I1	SFT	785		-1856
OR5L1	SFT	786		-1855
TTTY5	SFT	787		-1854
MIR499	SFT	788		-1853
MIRLET7I	SFT	789		-1852
RETNLB	SFT	790		-1851
MSGN1	SFT	791		-1850
FGF19	SFT	792		-1849
LOC100132724	SFT	793		-1848
ANXA2P3	SFT	794		-1847
PSG10	SFT	795		-1846
WNT8B	SFT	796		-1845
LOC642597	SFT	797		-1844
OR10G2	SFT	798		-1843
OR4A5	SFT	799		-1842
SPO11	SFT	800		-1841
PTH	SFT	801		-1840
OR5K4	SFT	802		-1839
C2orf78	SFT	803		-1838
MIR618	SFT	804		-1837
IMPG1	SFT	805		-1836
WFDC13	SFT	806		-1835
IRGC	SFT	807		-1834
OR14J1	SFT	808		-1833
TUBB4Q	SFT	809		-1832
MIR548I2	SFT	810		-1831
RXFP2	SFT	811		-1830
ABCG5	SFT	812		-1829
AQP12A	SFT	813		-1828
MIR425	SFT	814		-1827
IFNA2	SFT	815		-1826
MAGEB2	SFT	816		-1825
OR2T12	SFT	817		-1824
ZNF322B	SFT	818		-1823
LINS1	SFT	819		-1822
NKX1-2	SFT	820		-1821
LOC100129520	SFT	821		-1820
ATXN3L	SFT	822		-1819
PABPC1L2B	SFT	823		-1818
GPR150	SFT	824		-1817
ASAH2	SFT	825		-1816
LOC728407	SFT	826		-1815
FAM138E	SFT	827		-1814
GPR15	SFT	828		-1813
IFNA16	SFT	829		-1812
FAM27B	SFT	830		-1811
LRRC52	SFT	831		-1810
CARTPT	SFT	832		-1809
CSN2	SFT	833		-1808
HCG4P6	SFT	834		-1807
PIK3C2A	SFT	835		-1806
LGI4	SFT	836		-1805
HPX	SFT	837		-1804
MGC16142	SFT	838		-1803
GJC1	SFT	839		-1802
SDSL	SFT	840		-1801
ADCY9	SFT	841		-1800
CD40	SFT	842		-1799
LOC100128292	SFT	843		-1798
DDX54	SFT	844		-1797			77
LYRM7	SFT	845		-1796
FAM47C	SFT	846		-1795
LOC440910	SFT	847		-1794
LOC92973	SFT	848		-1793
TM2D2	SFT	849		-1792
PRLR	SFT	850		-1791
TTC18	SFT	851		-1790
AGFG2	SFT	852		-1789
ABCA17P	SFT	853		-1788
LCA5L	SFT	854		-1787
SF3A2	SFT	855		-1786
GNL3L	SFT	856		-1785
FAM55C	SFT	857		-1784
TERC	SFT	858		-1783
GTPBP5	SFT	859		-1782
CEP164	SFT	860		-1781
PRKCI	SFT	861		-1780
IHH	SFT	862		-1779
HSD3B2	SFT	863		-1778
ZBTB48	SFT	864		-1777
PBX2	SFT	865		-1776
IQCF2	SFT	866		-1775
HAUS3	SFT	867		-1774
LILRB3	SFT	868		-1773
ZNF33B	SFT	869		-1772
SLC2A11	SFT	870		-1771
WDR74	SFT	871		-1770
RASIP1	SFT	872		-1769
ARL11	SFT	873		-1768
PCDHA3	SFT	874		-1767
YPEL1	SFT	875		-1766
RAET1G	SFT	876		-1765
CRB1	SFT	877		-1764
MANEAL	SFT	878		-1763
GSTM4	SFT	879		-1762
INTS1	SFT	880		-1761
BCL2	SFT	881		-1760
KIF22	SFT	882		-1759
GJD3	SFT	883		-1758
GRM6	SFT	884		-1757
CLK2	SFT	885		-1756
GGT7	SFT	886		-1755
PICK1	SFT.DFSP	887		-1754	-201
CTBP1	SFT	888		-1753
KLHDC9	SFT	889		-1752
C12orf5	SFT	890		-1751
LOC100272216	SFT	891		-1750
ANAPC2	SFT	892		-1749
MTHFR	SFT	893		-1748
XPR1	SFT	894		-1747
SH2D4A	SFT	895		-1746
SFXN5	SFT	896		-1745			184
TCEAL5	SFT.DFSP	897		-1744	-254
SNORD9	SFT	898		-1743
CLK3	SFT	899		-1742
C6orf221	SFT	900		-1741
INGX	SFT	901		-1740
KIAA1324	SFT	902		-1739
ANKRA2	SFT	903		-1738
TECPR2	SFT	904		-1737
IAPP	SFT	905		-1736
NMRAL1	SFT	906		-1735			37
THAP6	SFT	907		-1734
TMEM213	SFT	908		-1733
ATP13A5	SFT	909		-1732
NANOS1	SFT	910		-1731
KCNH6	SFT	911		-1730
EXD3	SFT	912		-1729
LOC283267	SFT	913		-1728
GALNTL2	SFT	914		-1727
NMNAT1	SFT	915		-1726
C1orf91	SFT	916		-1725
SMYD4	SFT	917		-1724
ORC6L	SFT	918		-1723
PRKY	SFT	919		-1722
TMEM175	SFT	920		-1721
LRG1	SFT	921		-1720
LOC339929	SFT	922		-1719
KIAA1143	SFT	923		-1718
LOC648691	SFT	924		-1717
PMPCA	SFT	925		-1716
LRRC50	SFT	926		-1715
ZNF264	SFT	927		-1714
APBB3	SFT	928		-1713
FATE1	SFT	929		-1712
SRRM1	SFT	930		-1711
SLC26A4	SFT	931		-1710
HAPLN4	SFT	932		-1709
LOC400657	SFT	933		-1708
PNMAL2	SFT	934		-1707
KRI1	SFT	935		-1706
C14orf115	SFT	936		-1705
GCNT1	SFT	937		-1704
BPHL	SFT	938		-1703
FAM92B	SFT	939		-1702
TCEB3B	SFT	940		-1701
PRR23A	SFT	941		-1700
TRIM71	SFT	942		-1699
BRCA2	SFT	943		-1698
ENTPD6	SFT	944		-1697
C17orf55	SFT	945		-1696
ANO7	SFT	946		-1695
RARRES3	SFT	947		-1694
EDA	SFT	948		-1693
CLIC6	SFT	949		-1692
LIN28A	SFT	950		-1691
CA5B	SFT	951		-1690
ITPK1	SFT	952		-1689
CASP6	SFT	953		-1688
WDR91	SFT	954		-1687
SNORA80	SFT	955		-1686
ABHD1	SFT	956		-1685
CC2D1A	SFT	957		-1684
OR51E2	SFT	958		-1683
LMO3	SFT	959		-1682
MAGEB10	SFT	960		-1681
RMND5B	SFT	961		-1680
KIAA1908	SFT	962		-1679
MMD2	SFT	963		-1678
FAM115A	SFT	964		-1677
KRIT1	SFT	965		-1676
GINS4	SFT	966		-1675
RAB3A	SFT	967		-1674
LMBR1L	SFT	968		-1673
ZNF234	SFT	969		-1672
MCAT	SFT	970		-1671
CHMP4C	SFT	971		-1670
ANKRD20A1	SFT	972		-1669
ZXDC	SFT	973		-1668
GSTM5	SFT	974		-1667
TMEM138	SFT	975		-1666
WDR82	SFT	976		-1665
DQX1	SFT	977		-1664
RPL32P3	SFT	978		-1663
HEMK1	SFT	979		-1662
BLVRB	SFT	980		-1661
LOC729603	SFT	981		-1660
FOXRED2	SFT	982		-1659
LOC283299	SFT	983		-1658
C8orf31	SFT	984		-1657
TCTE1	SFT	985		-1656
ZNF552	SFT	986		-1655
LOC25845	SFT	987		-1654
C17orf77	SFT	988		-1653
LOC643008	SFT	989		-1652
C4BPA	SFT	990		-1651
RFX1	SFT	991		-1650
PCDHB19P	SFT	992		-1649
RAB7L1	SFT	993		-1648
HOOK3	SFT	994		-1647
PLCD1	SFT	995		-1646
MGC16703	SFT	996		-1645
LOC494141	SFT	997		-1644
PCDH17	SFT	998		-1643
RASSF6	SFT	999		-1642
B3GNT6	SFT	1000		-1641
KCTD7	SFT	1001		-1640
ALS2CR8	SFT	1002		-1639
SLC17A5	SFT	1003		-1638
XDH	SFT	1004		-1637
PBOV1	SFT	1005		-1636
ISPD	SFT	1006		-1635
FAHD2A	SFT	1007		-1634
ITGA2	SFT	1008		-1633
NCOA7	SFT	1009		-1632
DEM1	SFT	1010		-1631
LOC100289650	SFT	1011		-1630
LOC100130557	SFT	1012		-1629
AARSD1	SFT	1013		-1628
KIAA2013	SFT	1014		-1627
LOC400794	SFT	1015		-1626
LOC253039	SFT	1016		-1625
ATP1A1OS	SFT	1017		-1624
GTF2H5	SFT	1018		-1623
EFCAB5	SFT	1019		-1622
TEKT4	SFT	1020		-1621
FAM113A	SFT	1021		-1620
ZNF841	SFT	1022		-1619
HIATL2	SFT	1023		-1618
DENND4C	SFT	1024		-1617
BTBD2	SFT	1025		-1616
CCL27	SFT	1026		-1615
UHRF1BP1	SFT	1027		-1614
RABL3	SFT	1028		-1613
ASH1L	SFT	1029		-1612
CTNS	SFT	1030		-1611
TUBGCP4	SFT	1031		-1610
FGFBP3	SFT	1032		-1609
C3	SFT	1033		-1608
LOC100130890	SFT	1034		-1607
POU6F1	SFT	1035		-1606
PLCXD1	SFT	1036		-1605
ZFYVE9	SFT	1037		-1604
ATP6V0A1	SFT	1038		-1603
HIP1	SFT	1039		-1602
MADCAM1	SFT	1040		-1601
C4orf19	SFT	1041		-1600
CALCB	SFT	1042		-1599
NMT1	SFT	1043		-1598
SIRPB2	SFT	1044		-1597
GSTTP2	SFT	1045		-1596
ARL2	SFT	1046		-1595	5
CCNJL	SFT	1047		-1594
LOC100129480	SFT	1048		-1593
SGK3	SFT	1049		-1592
PCDHB9	SFT	1050		-1591
LARS	SFT	1051		-1590
PHACTR4	SFT	1052		-1589
OCEL1	SFT	1053		-1588
IL12B	SFT	1054		-1587
ZNF721	SFT	1055		-1586
ITFG3	SFT	1056		-1585
HAAO	SFT	1057		-1584
VHL	SFT	1058		-1583
PDE7B	SFT	1059		-1582
TIMELESS	SFT	1060		-1581
EOMES	SFT	1061		-1580
LOC152217	SFT	1062		-1579
GTF2H2C	SFT	1063		-1578
NCRNA00167	SFT	1064		-1577
ZFAND2A	SFT	1065		-1576
LRRC37BP1	SFT	1066		-1575
TMEM195	SFT	1067		-1574
EMX2OS	SFT	1068		-1573
NRIP2	SFT	1069		-1572
LOC338799	SFT	1070		-1571
C6orf170	SFT	1071		-1570
GNRHR2	SFT	1072		-1569
ZNF44	SFT	1073		-1568
LOC440028	SFT	1074		-1567
LRRC14	SFT	1075		-1566
ZNF554	SFT	1076		-1565
C1orf86	SFT	1077		-1564
HIST1H2AE	SFT	1078		-1563
DISP2	SFT	1079		-1562
DTNB	SFT	1080		-1561
MYO15B	SFT	1081		-1560
DCAF12L2	SFT	1082		-1559
RGSL1	SFT	1083		-1558
DNAL1	SFT	1084		-1557
CHST5	SFT	1085		-1556
DUSP5P	SFT	1086		-1555
C19orf53	SFT	1087		-1554
TM6SF2	SFT	1088		-1553
HIST1H4D	SFT	1089		-1552
NLRP12	SFT	1090		-1551
ZNF347	SFT	1091		-1550
UCK1	SFT	1092		-1549
POLRMT	SFT	1093		-1548
HOXB3	SFT	1094		-1547
ARMC6	SFT	1095		-1546
CARS2	SFT	1096		-1545
KCNA4	SFT	1097		-1544
LOC400891	SFT	1098		-1543
VSIG1	SFT	1099		-1542
LOC100271832	SFT	1100		-1541
ZDHHC15	SFT	1101		-1540
TUBG2	SFT	1102		-1539
GPR120	SFT	1103		-1538
LOC100271702	SFT	1104		-1537
FGD6	SFT	1105		-1536
DTWD2	SFT	1106		-1535
PRKCSH	SFT	1107		-1534
MLF2	SFT	1108		-1533			203
GRIPAP1	SFT	1109		-1532
FTSJD2	SFT	1110		-1531
BCAS1	SFT	1111		-1530
KIRREL2	SFT	1112		-1529
SDR42E1	SFT	1113		-1528
PABPC1P2	SFT	1114		-1527
SLC30A8	SFT	1115		-1526
MKLN1	SFT	1116		-1525
SNAP29	SFT	1117		-1524
SLC12A6	SFT	1118		-1523
B3GNTL1	SFT	1119		-1522
RFX4	SFT	1120		-1521
NAGS	SFT	1121		-1520
LOC100190986	SFT	1122		-1519
RAD51L3	SFT	1123		-1518
LOC574538	SFT	1124		-1517
USP42	SFT	1125		-1516
NPR1	SFT	1126		-1515
COLQ	SFT	1127		-1514
C12orf77	SFT	1128		-1513
PHKB	SFT	1129		-1512
NCDN	SFT	1130		-1511
SFMBT2	SFT	1131		-1510
HADHA	SFT.DFSP	1132		-1509	-353
LRP2BP	SFT	1133		-1508
INPP5J	SFT	1134		-1507
TUBGCP6	SFT	1135		-1506
ZNF587	SFT	1136		-1505
TTC8	SFT	1137		-1504
SYK	SFT	1138		-1503
PCDH11Y	SFT	1139		-1502
RTDR1	SFT	1140		-1501
ZMYND12	SFT	1141		-1500
APRT	SFT	1142		-1499
ZNF555	SFT	1143		-1498
BCO2	SFT	1144		-1497
C9orf100	SFT	1145		-1496
RPUSD3	SFT	1146		-1495
MFAP4	SFT	1147		-1494
MIR17HG	SFT	1148		-1493
TRAF2	SFT	1149		-1492
LOC100128003	SFT	1150		-1491
CENPL	SFT	1151		-1490
NKX2-5	SFT	1152		-1489
ZFP30	SFT	1153		-1488
C16orf11	SFT	1154		-1487
IFT140	SFT.DFSP	1155		-1486	-380
BEST1	SFT	1156		-1485
ANGPT2	SFT	1157		-1484
CSNK1G1	SFT	1158		-1483
FLJ10038	SFT	1159		-1482
HBS1L	SFT	1160		-1481
QRFPR	SFT	1161		-1480
QRSL1	SFT	1162		-1479
BMPER	SFT	1163		-1478
LOC100131564	SFT	1164		-1477
CHRNA5	SFT	1165		-1476
C8orf79	SFT	1166		-1475
IL23R	SFT	1167		-1474
TMEM45B	SFT	1168		-1473
PRODH	SFT	1169		-1472
XCL1	SFT	1170		-1471
TSHZ2	SFT	1171		-1470
LOC100131691	SFT	1172		-1469			125
PTPRA	SFT	1173		-1468
GLB1L2	SFT	1174		-1467
HIST1H1D	SFT	1175		-1466
C3orf23	SFT	1176		-1465
C14orf182	SFT	1177		-1464
CHD5	SFT	1178		-1463
GPATCH4	SFT	1179		-1462
SCIN	SFT	1180		-1461
RAB3B	SFT	1181		-1460
ZNF876P	SFT	1182		-1459
LRRC27	SFT	1183		-1458
TMEM41A	SFT	1184		-1457
ZNF525	SFT	1185		-1456
C2orf60	SFT	1186		-1455
FGF12	SFT	1187		-1454
PNPLA3	SFT	1188		-1453
EPT1	SFT	1189		-1452
USP54	SFT	1190		-1451
TIMM50	SFT	1191		-1450
LOC728758	SFT	1192		-1449
EBF4	SFT	1193		-1448
C15orf56	SFT	1194		-1447
PRKACB	SFT	1195		-1446
C18orf45	SFT	1196		-1445
DPY19L2P2	SFT	1197		-1444
TMEM50B	SFT	1198		-1443
RING1	SFT	1199		-1442
GRWD1	SFT	1200		-1441
DKFZP434L187	SFT	1201		-1440
C22orf32	SFT	1202		-1439
C11orf83	SFT	1203		-1438
RPS4X	SFT	1204		-1437
BTBD7	SFT	1205		-1436
FADS6	SFT	1206		-1435
PCNXL2	SFT	1207		-1434
C9orf5	SFT	1208		-1433
PRRT1	SFT.NPAF	1209		-1432						-179
RAPGEFL1	SFT.IF	1210		-1431				-168
PLEKHB2	SFT	1211		-1430
IL17RA	SFT	1212		-1429
OTUD6A	SFT	1213		-1428
HTR1D	SFT	1214		-1427
STAC2	SFT	1215		-1426
SPTBN5	SFT	1216		-1425
ABI2	SFT	1217		-1424
KCNMB2	SFT	1218		-1423
GSTCD	SFT	1219		-1422
ARL16	SFT	1220		-1421
FASTKD2	SFT	1221		-1420
SLC22A17	SFT	1222		-1419
SLFNL1	SFT	1223		-1418
FGF2	SFT	1224		-1417
PRKD2	SFT	1225		-1416
MSTO2P	SFT	1226		-1415
TLR7	SFT	1227		-1414
CDON	SFT	1228		-1413
VAX2	SFT	1229		-1412
LOC441177	SFT	1230		-1411
SLC9A3R2	SFT	1231		-1410
BTN2A3	SFT	1232		-1409
GEMIN8P4	SFT	1233		-1408
TTTY15	SFT	1234		-1407
VPS4B	SFT	1235		-1406
SLC25A45	SFT	1236		-1405
ACBD4	SFT	1237		-1404
UOX	SFT	1238		-1403
CIAO1	SFT	1239		-1402
AZU1	SFT	1240		-1401
TMEM161A	SFT	1241		-1400
SEPW1	SFT	1242		-1399
C19orf39	SFT	1243		-1398
LOC100134868	SFT	1244		-1397
COQ10B	SFT	1245		-1396
FLJ39609	SFT	1246		-1395
PRSS45	SFT	1247		-1394
PPP2R1B	SFT	1248		-1393
ZBTB43	SFT	1249		-1392
ZNF446	SFT	1250		-1391
C11orf20	SFT	1251		-1390
LOC344887	SFT	1252		-1389
TBC1D17	SFT	1253		-1388
SCAND3	SFT	1254		-1387
LOC729375	SFT	1255		-1386
MPPE1	SFT	1256		-1385
HOXA11AS	SFT	1257		-1384
MARVELD3	SFT	1258		-1383
RIOK2	SFT	1259		-1382
LOC401321	SFT	1260		-1381
ANKRD36B	SFT	1261		-1380
BOK	SFT	1262		-1379
FAM98C	SFT	1263		-1378
PCDHA1	SFT	1264		-1377
LGSN	SFT	1265		-1376
COL21A1	SFT	1266		-1375
CCDC125	SFT	1267		-1374
DUXA	SFT	1268		-1373
MTMR12	SFT	1269		-1372
ACD	SFT	1270		-1371
SPTAN1	SFT	1271		-1370
MRP63	SFT	1272		-1369
C19orf30	SFT	1273		-1368
LETM2	SFT	1274		-1367
LOC646999	SFT	1275		-1366
DDO	SFT	1276		-1365
PLD3	SFT	1277		-1364
LOC401233	SFT	1278		-1363
SYT11	SFT	1279		-1362
CABP4	SFT	1280		-1361
RNMTL1	SFT	1281		-1360
LOC152024	SFT	1282		-1359
GPKOW	SFT	1283		-1358
C1orf150	SFT	1284		-1357
TSKS	SFT	1285		-1356
PGBD5	SFT	1286		-1355
DNAJC18	SFT	1287		-1354
TMEM156	SFT	1288		-1353
ZNF286B	SFT	1289		-1352
PDE3B	SFT	1290		-1351
DHCR24	SFT	1291		-1350
FCGBP	SFT	1292		-1349
LOC345643	SFT	1293		-1348
40608	SFT	1294		-1347
XIAP	SFT	1295		-1346
DDX24	SFT	1296		-1345
CCDC144A	SFT	1297		-1344
NCRUPAR	SFT	1298		-1343
TMEM86B	SFT	1299		-1342
PLAC8	SFT	1300		-1341
ZNF738	SFT	1301		-1340
ALKBH4	SFT	1302		-1339
MUM1	SFT	1303		-1338
MIP	SFT	1304		-1337
APOBEC3F	SFT	1305		-1336
SYCP2L	SFT	1306		-1335
CPA4	SFT	1307		-1334
FBXL20	SFT	1308		-1333
TRIM14	SFT	1309		-1332
IRGM	SFT	1310		-1331
ZNF696	SFT	1311		-1330
C20orf12	SFT	1312		-1329
AP4S1	SFT	1313		-1328
PDDC1	SFT	1314		-1327
ZFYVE20	SFT	1315		-1326
SNRPA	SFT	1316		-1325
C21orf34	SFT	1317		-1324
C16orf48	SFT	1318		-1323
ZNF708	SFT	1319		-1322
KIF11	SFT	1320		-1321
MRPS26	SFT	1321		-1320
ACBD7	SFT	1322		-1319
TMEM19	SFT	1323		-1318
PHF13	SFT	1324		-1317
FAM177A1	SFT	1325		-1316
TMEM192	SFT	1326		-1315
FAM171B	SFT	1327		-1314
IGFBP4	SFT	1328		-1313
MC1R	SFT	1329		-1312
NEU4	SFT	1330		-1311
HOXB8	SFT	1331		-1310
ARGFX	SFT	1332		-1309
GRSF1	SFT	1333		-1308
SIRT5	SFT	1334		-1307			24
PRPF19	SFT	1335		-1306
FOXO3	SFT	1336		-1305
PDE3A	SFT	1337		-1304
KRTAP5-10	SFT	1338		-1303
CLSTN3	SFT	1339		-1302
STK16	SFT	1340		-1301
ZNF662	SFT	1341		-1300
GRIN1	SFT	1342		-1299
SEC1	SFT	1343		-1298
DGAT1	SFT	1344		-1297
ZNF517	SFT	1345		-1296
NLN	SFT	1346		-1295
DNM1L	SFT	1347		-1294
GJD4	SFT	1348		-1293
WDR6	SFT	1349		-1292
NCRNA00185	SFT	1350		-1291
ZAK	SFT	1351		-1290
PRPF4	SFT	1352		-1289
RNF141	SFT	1353		-1288
ZIM3	SFT	1354		-1287
CHD6	SFT	1355		-1286
PART1	SFT	1356		-1285
C8orf37	SFT	1357		-1284
ABCB5	SFT	1358		-1283
SPATA19	SFT	1359		-1282
RBP1	SFT.DFSP	1360		-1281	-190
UTP23	SFT	1361		-1280
ZNF14	SFT	1362		-1279
ZSCAN1	SFT	1363		-1278
ZNF276	SFT	1364		-1277
HIC1	SFT	1365		-1276
C7orf59	SFT	1366		-1275
ADAMTS19	SFT	1367		-1274
SLC30A3	SFT	1368		-1273
IL20RA	SFT	1369		-1272
LOC286186	SFT	1370		-1271
LOC643650	SFT	1371		-1270
ZNF827	SFT	1372		-1269
C17orf64	SFT	1373		-1268
LOC339803	SFT	1374		-1267
GALNTL5	SFT	1375		-1266
PRRT3	SFT	1376		-1265
VARS2	SFT	1377		-1264
GNPNAT1	SFT	1378		-1263
PCDHGB3	SFT	1379		-1262
ATG10	SFT	1380		-1261
STX16	SFT	1381		-1260
CENPN	SFT	1382		-1259
ISG20L2	SFT	1383		-1258
LOC100130093	SFT	1384		-1257
NMT2	SFT	1385		-1256
ZNF271	SFT	1386		-1255
ERLIN2	SFT	1387		-1254
GLI2	SFT	1388		-1253
RTKN	SFT	1389		-1252
EGR3	SFT	1390		-1251
RNF157	SFT	1391		-1250
YME1L1	SFT	1392		-1249
USP20	SFT	1393		-1248
EXOSC2	SFT	1394		-1247
NACC1	SFT	1395		-1246
MOGAT3	SFT	1396		-1245
ALPK1	SFT	1397		-1244
IFT172	SFT	1398		-1243
NRG4	SFT	1399		-1242
ZNF212	SFT	1400		-1241
ARFRP1	SFT	1401		-1240
ZNF618	SFT	1402		-1239
NRN1L	SFT	1403		-1238
ZNF837	SFT.DFSP	1404		-1237	-223
OR1J2	SFT	1405		-1236
LIM2	SFT	1406		-1235
ALPP	SFT	1407		-1234
EHMT2	SFT	1408		-1233
NCBP1	SFT	1409		-1232
ANAPC16	SFT	1410		-1231
GLRA2	SFT	1411		-1230
C9orf130	SFT	1412		-1229
SHCBP1	SFT	1413		-1228
SULT1A2	SFT	1414		-1227
FAM5B	SFT	1415		-1226
YARS2	SFT	1416		-1225
PLA2G12A	SFT	1417		-1224
JAKMIP3	SFT	1418		-1223
PHF21B	SFT	1419		-1222
LOC100289341	SFT	1420		-1221
TMEM184A	SFT	1421		-1220
FLJ45340	SFT	1422		-1219
TSIX	SFT	1423		-1218
KIAA1841	SFT	1424		-1217
RPS6KA3	SFT	1425		-1216
BRCA1	SFT	1426		-1215
BDNFOS	SFT	1427		-1214
FER1L4	SFT	1428		-1213
CXorf56	SFT	1429		-1212
AOX2P	SFT	1430		-1211
SNX5	SFT	1431		-1210
LOC256880	SFT	1432		-1209
NCRNA00240	SFT	1433		-1208
ZFR2	SFT	1434		-1207
OR7E24	SFT	1435		-1206
DFFA	SFT	1436		-1205
PECR	SFT	1437		-1204
RECQL4	SFT	1438		-1203
C17orf69	SFT	1439		-1202
ERBB2	SFT	1440		-1201
SLC7A14	SFT	1441		-1200
C9orf139	SFT	1442		-1199
PHGDH	SFT	1443		-1198
AP3B2	SFT	1444		-1197
PDCD7	SFT	1445		-1196
C5orf28	SFT	1446		-1195
PROSC	SFT	1447		-1194
PIGX	SFT	1448		-1193
PTMS	SFT	1449		-1192
LOC643406	SFT	1450		-1191
ZFP14	SFT	1451		-1190
LOC100289410	SFT	1452		-1189
BHMT2	SFT	1453		-1188
PML	SFT	1454		-1187
STAR	SFT	1455		-1186
PPME1	SFT	1456		-1185
KLRD1	SFT	1457		-1184
NOM1	SFT	1458		-1183
STAG3L2	SFT	1459		-1182
DNAJC27	SFT	1460		-1181
FSIP2	SFT	1461		-1180
MECR	SFT	1462		-1179
MAGT1	SFT	1463		-1178
LOC650368	SFT	1464		-1177
LOC202781	SFT	1465		-1176
TLCD1	SFT	1466		-1175
NOXA1	SFT	1467		-1174
CCDC157	SFT	1468		-1173
ZNF589	SFT	1469		-1172
CAPN6	SFT	1470		-1171
VPS8	SFT	1471		-1170
FAM83E	SFT	1472		-1169
GPR35	SFT	1473		-1168
DISC2	SFT	1474		-1167
LRRFIP2	SFT	1475		-1166
ORAI2	SFT	1476		-1165
FAM172B	SFT	1477		-1164
DBT	SFT	1478		-1163
ZNF37BP	SFT	1479		-1162
FAM13A	SFT	1480		-1161
TAF1	SFT	1481		-1160
RUNDC1	SFT	1482		-1159
PRR11	SFT	1483		-1158
LIMD1	SFT	1484		-1157
MFSD11	SFT	1485		-1156
CCNB1IP1	SFT	1486		-1155
RRN3P3	SFT	1487		-1154
GVIN1P	SFT	1488		-1153
NSUN4	SFT	1489		-1152
MGC23270	SFT	1490		-1151
PRMT7	SFT	1491		-1150
TBRG1	SFT	1492		-1149
RBM41	SFT	1493		-1148
SLC25A26	SFT	1494		-1147
UBXN7	SFT	1495		-1146
FAM65B	SFT	1496		-1145
TMEM38A	SFT	1497		-1144
LIG1	SFT	1498		-1143
DCAF16	SFT	1499		-1142
DSTYK	SFT	1500		-1141
HAUS2	SFT	1501		-1140
IPO9	SFT	1502		-1139
DEGS2	SFT	1503		-1138
GSDMD	SFT	1504		-1137
SEL1L3	SFT	1505		-1136
UTP14C	SFT	1506		-1135
ICA1L	SFT	1507		-1134
DHX34	SFT	1508		-1133
FAM47A	SFT	1509		-1132
PPP3R2	SFT	1510		-1131
WDR73	SFT	1511		-1130
LRRIQ1	SFT	1512		-1129
POLH	SFT	1513		-1128
ODF3L2	SFT	1514		-1127
C9orf37	SFT	1515		-1126
RYR3	SFT	1516		-1125
C2CD4A	SFT	1517		-1124
C11orf70	SFT	1518		-1123
ADCY1	SFT	1519		-1122
NOS1	SFT	1520		-1121
MAP2K5	SFT	1521		-1120
ZNF665	SFT	1522		-1119
IFT27	SFT.DFSP	1523		-1118	-221
GLTSCR2	SFT	1524		-1117
CYB561D1	SFT	1525		-1116
TUBGCP2	SFT	1526		-1115
SPIRE2	SFT	1527		-1114
VPS18	SFT	1528		-1113
ZFP42	SFT	1529		-1112
SNORD116-22	SFT	1530		-1111
NCRNA00262	SFT	1531		-1110
ZNF519	SFT	1532		-1109
RNF187	SFT	1533		-1108
C20orf177	SFT	1534		-1107
FAM153B	SFT	1535		-1106
NUDT16L1	SFT	1536		-1105
LDLR	SFT	1537		-1104
DCAF8	SFT	1538		-1103
GPR108	SFT	1539		-1102
DLX3	SFT	1540		-1101
PRR22	SFT	1541		-1100
FST	SFT	1542		-1099
CELF5	SFT	1543		-1098
LOC729723	SFT	1544		-1097
TCTN1	SFT	1545		-1096
FBXO33	SFT	1546		-1095
SOX15	SFT	1547		-1094
GABRB3	SFT	1548		-1093
XKR5	SFT	1549		-1092
FLJ10661	SFT	1550		-1091
ILF3	SFT	1551		-1090
ATG14	SFT	1552		-1089
RPP14	SFT	1553		-1088
GHRH	SFT	1554		-1087
SULT2A1	SFT	1555		-1086
APEH	SFT	1556		-1085
C19orf40	SFT	1557		-1084
LOC644961	SFT	1558		-1083
SLC8A2	SFT	1559		-1082
AAA1	SFT	1560		-1081
ZNF682	SFT	1561		-1080
SYNRG	SFT	1562		-1079
C2orf56	SFT	1563		-1078
WDR17	SFT	1564		-1077
GALT	SFT	1565		-1076
KLF17	SFT	1566		-1075
METT10D	SFT	1567		-1074
ZNF737	SFT	1568		-1073
RAB3IP	SFT	1569		-1072
INCA1	SFT	1570		-1071			82
LOC400804	SFT	1571		-1070
MGC70870	SFT	1572		-1069
CPT2	SFT	1573		-1068
ATAD3C	SFT	1574		-1067
STX5	SFT	1575		-1066
PIPOX	SFT	1576		-1065
LOC100129637	SFT	1577		-1064
C6orf225	SFT	1578		-1063
SNPH	SFT	1579		-1062
CROT	SFT	1580		-1061
NOL6	SFT	1581		-1060
C3orf51	SFT	1582		-1059
C2orf63	SFT	1583		-1058
ZNF716	SFT	1584		-1057
C16orf86	SFT	1585		-1056
CARNS1	SFT	1586		-1055
IL16	SFT	1587		-1054
LOC100190938	SFT	1588		-1053
ZNF277	SFT	1589		-1052
SAMD8	SFT	1590		-1051
TRPM7	SFT	1591		-1050
LOC400752	SFT	1592		-1049
FOXRED1	SFT	1593		-1048
RABL5	SFT	1594		-1047
TTF2	SFT	1595		-1046
PFKFB2	SFT	1596		-1045
KCNA7	SFT	1597		-1044
LOC100132526	SFT	1598		-1043
NIT1	SFT	1599		-1042
TCTA	SFT	1600		-1041
AARS2	SFT	1601		-1040
RSBN1L	SFT	1602		-1039
FXYD7	SFT	1603		-1038
MGC14436	SFT	1604		-1037
RBBP4	SFT	1605		-1036
TMEM181	SFT	1606		-1035
CUL9	SFT	1607		-1034
METTL6	SFT	1608		-1033
PABPN1	SFT	1609		-1032
PRRG4	SFT	1610		-1031
RFWD3	SFT	1611		-1030
LOC283688	SFT	1612		-1029
ZYG11B	SFT	1613		-1028
C3orf75	SFT	1614		-1027
ADORA1	SFT	1615		-1026
TM7SF3	SFT	1616		-1025
LOC283731	SFT	1617		-1024
C2orf86	SFT	1618		-1023
SLC9A8	SFT	1619		-1022
FLJ46361	SFT	1620		-1021
OBSL1	SFT	1621		-1020
TTC23L	SFT	1622		-1019
ZNF625	SFT	1623		-1018
PSMD5	SFT	1624		-1017
SESN2	SFT	1625		-1016
PNPT1	SFT	1626		-1015
MDM4	SFT	1627		-1014
CAPN9	SFT	1628		-1013
NELL2	SFT	1629		-1012
DNAH12	SFT	1630		-1011
TBC1D26	SFT	1631		-1010
STK4	SFT	1632		-1009
ZNF626	SFT	1633		-1008
CHST3	SFT	1634		-1007
RRP12	SFT	1635		-1006			159
CXorf1	SFT	1636		-1005
BLZF1	SFT	1637		-1004
DLX4	SFT	1638		-1003
FGFR1	SFT	1639		-1002
TOP3A	SFT	1640		-1001
COPS6	SFT	1641		-1000
HPS5	SFT	1642		-999
LOC90586	SFT	1643		-998
TTLL3	SFT	1644		-997
FLJ42627	SFT	1645		-996
FUT6	SFT	1646		-995
MAPK8IP3	SFT	1647		-994
ZNF629	SFT	1648		-993
GTPBP10	SFT	1649		-992
PARP10	SFT	1650		-991
IRF1	SFT	1651		-990
FBXL18	SFT	1652		-989
GP2	SFT	1653		-988
EFHC1	SFT	1654		-987
ZNF492	SFT	1655		-986
PTGES2	SFT	1656		-985
RND2	SFT	1657		-984
ACCN2	SFT	1658		-983
ZNF620	SFT	1659		-982
STAG3L3	SFT	1660		-981
APOL6	SFT	1661		-980
ECSIT	SFT	1662		-979
RAD23B	SFT	1663		-978
EXOSC10	SFT	1664		-977
AFAP1AS	SFT	1665		-976
NAP1L6	SFT	1666		-975
SYCE2	SFT	1667		-974
GAB2	SFT	1668		-973
LOC285965	SFT	1669		-972
SPHK2	SFT	1670		-971
GOT2	SFT	1671		-970
C1orf130	SFT	1672		-969
VAMP8	SFT	1673		-968
PAPL	SFT	1674		-967
GCDH	SFT	1675		-966
ERN2	SFT	1676		-965
NAT2	SFT	1677		-964
SLITRK1	SFT	1678		-963
ST3GAL1	SFT	1679		-962
TMTC2	SFT	1680		-961
SRSF10	SFT	1681		-960
ZNF713	SFT	1682		-959
EGFLAM	SFT	1683		-958
HAUS5	SFT	1684		-957
TRIM58	SFT	1685		-956
ALG1	SFT	1686		-955
AQP6	SFT	1687		-954
ANTXRL	SFT	1688		-953
SCRN2	SFT.DFSP	1689		-952	-263
WDR92	SFT	1690		-951
FAM116B	SFT	1691		-950
GSTM3	SFT	1692		-949
GK5	SFT	1693		-948
MTPAP	SFT	1694		-947
RG9MTD3	SFT	1695		-946
LOC100133050	SFT	1696		-945
NFIB	SFT	1697		-944
DNAJB13	SFT	1698		-943
HOXA6	SFT	1699		-942
ZNF669	SFT	1700		-941
ACSF3	SFT	1701		-940
PEX13	SFT	1702		-939
MMACHC	SFT	1703		-938
C9orf9	SFT	1704		-937
SARS	SFT	1705		-936
ADAMTSL5	SFT	1706		-935
CDC42EP4	SFT.DFSP	1707		-934	-170
GHSR	SFT	1708		-933
ZNF549	SFT	1709		-932
DHX37	SFT	1710		-931
FNDC8	SFT	1711		-930
BCAN	SFT	1712		-929
SLAMF7	SFT	1713		-928
SIGLEC11	SFT	1714		-927
UBR2	SFT	1715		-926
ABCB9	SFT	1716		-925
HOXA2	SFT	1717		-924
CD22	SFT	1718		-923
H6PD	SFT	1719		-922
AP1S3	SFT	1720		-921
HSPBP1	SFT	1721		-920
ZNF430	SFT	1722		-919
PRTN3	SFT	1723		-918
SPATA13	SFT	1724		-917
LOC647323	SFT	1725		-916
HCG22	SFT	1726		-915
ZNF551	SFT	1727		-914
AMZ1	SFT	1728		-913
GOLGA2B	SFT	1729		-912
SNTB2	SFT	1730		-911
VPS25	SFT	1731		-910
TPTE2P1	SFT	1732		-909
EDC3	SFT	1733		-908
NPDC1	SFT	1734		-907
LRRC57	SFT	1735		-906
SLC15A2	SFT	1736		-905
PRDX2	SFT.DFSP	1737		-904	-370
C5orf58	SFT	1738		-903
CLUAP1	SFT	1739		-902
LOC283314	SFT	1740		-901
PRAM1	SFT	1741		-900
BRF1	SFT	1742		-899
KCNIP1	SFT.DFSP	1743		-898	-239
WDTC1	SFT	1744		-897
C12orf47	SFT	1745		-896
CYP46A1	SFT	1746		-895
C14orf23	SFT	1747		-894
ELP1P	SFT	1748		-893
RIOK3	SFT	1749		-892
LRRC8B	SFT	1750		-891
FDXR	SFT	1751		-890
ARMC10	SFT	1752		-889
PHAX	SFT	1753		-888
URGCP	SFT	1754		-887
C3orf74	SFT	1755		-886
IDO2	SFT	1756		-885
HOXC12	SFT	1757		-884
NCRNA00221	SFT	1758		-883
C1QL4	SFT	1759		-882
NRG2	SFT	1760		-881
GFOD2	SFT	1761		-880
TRMT1	SFT	1762		-879
ELOF1	SFT	1763		-878
FAM59B	SFT	1764		-877
GATA6	SFT	1765		-876
DSN1	SFT	1766		-875
CHD8	SFT	1767		-874
MADD	SFT	1768		-873
TNKS1BP1	SFT	1769		-872
GPR1	SFT	1770		-871
MPHOSPH8	SFT	1771		-870
CMKLR1	SFT	1772		-869
LOC100129917	SFT	1773		-868
CPSF1	SFT	1774		-867
USP27X	SFT	1775		-866
ELFN2	SFT	1776		-865
KREMEN1	SFT	1777		-864
DEF6	SFT	1778		-863
RINL	SFT	1779		-862
POTEE	SFT	1780		-861
ZNF346	SFT	1781		-860
ATP2B4	SFT	1782		-859
CDK10	SFT	1783		-858
LOC342918	SFT	1784		-857
DHDH	SFT	1785		-856
LOC283693	SFT	1786		-855
TYSND1	SFT	1787		-854
C12orf43	SFT	1788		-853
EXOC4	SFT	1789		-852
CXCR2	SFT	1790		-851
SUV420H2	SFT	1791		-850
C2orf77	SFT	1792		-849
LRRC37A3	SFT	1793		-848
NTN5	SFT	1794		-847
SUPT6H	SFT	1795		-846
STYXL1	SFT	1796		-845
GOSR1	SFT	1797		-844
TTC4	SFT	1798		-843
ASMTLAS	SFT	1799		-842
UCKL1AS	SFT	1800		-841
HOXB13	SFT	1801		-840
DDX51	SFT	1802		-839
PEX26	SFT	1803		-838
LOC400043	SFT	1804		-837
MUC20	SFT	1805		-836
NFX1	SFT	1806		-835
ZNF37A	SFT	1807		-834
RTF1	SFT	1808		-833
SMCP	SFT	1809		-832
CSF3R	SFT	1810		-831
DNAH9	SFT	1811		-830
MDH1B	SFT	1812		-829
TMPRSS11B	SFT	1813		-828
ACOX1	SFT	1814		-827
STX1B	SFT	1815		-826						17
PRELID2	SFT	1816		-825
HYI	SFT	1817		-824
PET112L	SFT	1818		-823
PDE4C	SFT	1819		-822
RAD1	SFT	1820		-821
SF3A3	SFT	1821		-820
AATF	SFT	1822		-819
ZNF485	SFT	1823		-818
ZNF91	SFT	1824		-817
LOC144776	SFT	1825		-816
NUCKS1	SFT	1826		-815
CEACAM5	SFT	1827		-814
PRKAR1B	SFT	1828		-813
CA4	SFT	1829		-812
LRRC4C	SFT	1830		-811
RBBP5	SFT	1831		-810
LYRM2	SFT	1832		-809
RLIM	SFT	1833		-808
ZBTB9	SFT	1834		-807
RAB11FIP1	SFT	1835		-806
LEMD1	SFT	1836		-805
THSD7A	SFT	1837		-804
C15orf28	SFT	1838		-803
SLC9A1	SFT	1839		-802
CENPBD1	SFT	1840		-801
OSTBETA	SFT	1841		-800
MRPL45P2	SFT	1842		-799
MRPS18A	SFT	1843		-798
LOC339240	SFT	1844		-797
CHAF1A	SFT	1845		-796
ZNF483	SFT	1846		-795
CASP10	SFT	1847		-794
CXorf38	SFT	1848		-793
LAT	SFT	1849		-792
GRID2	SFT	1850		-791
GLB1L	SFT	1851		-790
LSS	SFT	1852		-789
ALDOC	SFT	1853		-788
MYST1	SFT	1854		-787
FAM73A	SFT	1855		-786
PXMP4	SFT	1856		-785
DNHD1	SFT	1857		-784
C6orf208	SFT	1858		-783
UNC13A	SFT	1859		-782
YJEFN3	SFT	1860		-781
JRK	SFT	1861		-780
LOC285972	SFT	1862		-779
NDOR1	SFT	1863		-778
HPVC1	SFT	1864		-777
C1QTNF4	SFT	1865		-776
C12orf65	SFT	1866		-775
LOC100128593	SFT	1867		-774
CCDC94	SFT	1868		-773
FOXP3	SFT	1869		-772
ZNF563	SFT	1870		-771
FLJ31306	SFT	1871		-770
LOC100131067	SFT	1872		-769
MRS2P2	SFT	1873		-768
AMT	SFT	1874		-767
ZNF248	SFT	1875		-766
RORB	SFT	1876		-765
GIGYF1	SFT	1877		-764
IL17RE	SFT	1878		-763
TMEM101	SFT	1879		-762
CUL7	SFT	1880		-761
LOC100129269	SFT	1881		-760
IQCC	SFT	1882		-759
C10orf79	SFT	1883		-758
PCDH10	SFT	1884		-757
TPRG1L	SFT	1885		-756
IQCF1	SFT	1886		-755
TAL1	SFT	1887		-754
B4GALNT1	SFT	1888		-753
CCDC154	SFT	1889		-752
NCRNA00093	SFT	1890		-751
ZNF767	SFT	1891		-750
SHE	SFT	1892		-749
PRICKLE4	SFT	1893		-748
ICAM4	SFT	1894		-747
SUV39H2	SFT	1895		-746
APOBEC3A	SFT	1896		-745
HRH4	SFT	1897		-744
PTPRQ	SFT	1898		-743
PDK2	SFT	1899		-742
CDHR3	SFT	1900		-741
STXBP2	SFT	1901		-740
C14orf119	SFT	1902		-739
TAF1L	SFT	1903		-738
EXOC3	SFT	1904		-737
CTDSPL	SFT	1905		-736
KPNA6	SFT	1906		-735
PGAM5	SFT	1907		-734
CRCP	SFT	1908		-733
TMEM91	SFT	1909		-732
IPP	SFT	1910		-731
CORO2A	SFT	1911		-730
HIST1H4F	SFT	1912		-729
ZNF341	SFT	1913		-728
LOC26102	SFT	1914		-727
FMN2	SFT	1915		-726
C4orf37	SFT	1916		-725
GPR101	SFT	1917		-724
PPP1R16A	SFT	1918		-723
CAD	SFT	1919		-722			206
ZNF578	SFT	1920		-721
PGPEP1	SFT	1921		-720
C4orf34	SFT	1922		-719
TEPP	SFT	1923		-718
KCNH3	SFT	1924		-717
CRX	SFT	1925		-716
SLC4A5	SFT	1926		-715
FAM18A	SFT	1927		-714
CATSPER2P1	SFT	1928		-713
NAPEPLD	SFT	1929		-712
BRCC3	SFT	1930		-711
LOC283335	SFT	1931		-710
CTXN1	SFT	1932		-709
LRRC46	SFT	1933		-708
PPA2	SFT	1934		-707
CAMK1D	SFT	1935		-706
TTYH1	SFT	1936		-705
TUBA8	SFT	1937		-704
TFE3	SFT	1938		-703
BIN3	SFT	1939		-702			35
ZNF417	SFT	1940		-701
CNTD2	SFT	1941		-700
MYO3B	SFT	1942		-699
DIO3OS	SFT	1943		-698
ISYNA1	SFT	1944		-697
GATAD1	SFT	1945		-696
GUF1	SFT	1946		-695
HPD	SFT	1947		-694
C16orf81	SFT	1948		-693
SULT1A1	SFT	1949		-692
LOC283050	SFT	1950		-691
ITCH	SFT	1951		-690
NPHS1	SFT	1952		-689
KIF14	SFT	1953		-688
PEX11G	SFT	1954		-687
MCTS1	SFT	1955		-686
ZNF566	SFT	1956		-685
GRIK2	SFT	1957		-684
VTN	SFT	1958		-683
SMCR5	SFT	1959		-682
RFPL1S	SFT	1960		-681
C15orf58	SFT	1961		-680
LRRTM3	SFT	1962		-679
IRF3	SFT	1963		-678
PLAC8L1	SFT	1964		-677
CYP21A2	SFT	1965		-676
CACNA1I	SFT	1966		-675
ZNF544	SFT	1967		-674
EZH1	SFT	1968		-673
MICA	SFT	1969		-672
RASA4P	SFT	1970		-671
DEF8	SFT	1971		-670
ERAP2	SFT	1972		-669
GPR137	SFT	1973		-668
PPOX	SFT	1974		-667
DNAJC24	SFT	1975		-666
IPO13	SFT	1976		-665
NCRNA00095	SFT	1977		-664
LOC339290	SFT	1978		-663
CCDC22	SFT	1979		-662
WSCD2	SFT	1980		-661
KLF14	SFT	1981		-660
TCEAL6	SFT	1982		-659
ZNF542	SFT	1983		-658
DCAF11	SFT	1984		-657
ADAM11	SFT	1985		-656
ZMAT3	SFT	1986		-655
KIAA1875	SFT	1987		-654
FAM178B	SFT	1988		-653
ZNF526	SFT	1989		-652
TAC3	SFT	1990		-651
USP49	SFT	1991		-650
SUZ12P	SFT	1992		-649
CXXC4	SFT	1993		-648
BEX2	SFT	1994		-647
IZUMO4	SFT	1995		-646
INE1	SFT	1996		-645
ZNF667	SFT	1997		-644
TTF1	SFT	1998		-643
SCAND2	SFT	1999		-642
[truncated: 2,461 more rows]
