# Supplementary material for: Next generation sequencing-based expression profiling identifies signatures from benign stromal proliferations that define stromal components of breast cancer
Source: Breast Cancer Res. 2013 Dec 17;15(6):R117. doi: 10.1186/bcr3586 (PMC3978842; doi:10.1186/bcr3586)
Supplement: Additional file 6 — Summary of outcome for 10 fibrous tumor signatures in four breast cancer datasets. This file provides the P-value from Log-rank (Mantel-Cox) Test of survival between the two breast cancer groups stratified by each fibrous tumor signature in four public available breast cancer datasets. [file bcr3586-S6.xlsx]

## Sheet: summary of outcome
NKI					GSE1456					GSE3494					GSE4922
Diag	Clinic	p-value-good	p-value-bad		Diag	Clinic	p-value-good	p-value-bad		Diag	Clinic	p-value-good	p-value-bad		Diag	Clinic	p-value-good	p-value-bad
FC	anyLocal		0.686		FC	SURV_RELAPSE	0.34			FC	DSS_TIME	0.0563			FC	DFS	0.0828
	anyMet	0.0464				SURV_DEATH	0.2642
	anyRegional	0.1046				SURV_DEATH_BC	0.34
	MCR	0.041
	Survival	0.0467
DFSP	anyLocal	0.8092			DFSP	NO Pattern				DFSP	DSS_TIME	0.3557			DFSP	NO Pattern
	anyMet	0.0154
	anyRegional	0.8462
	MCR	0.0134
	Survival	0.0083
DTF	anyLocal	0.9114			DTF	SURV_RELAPSE	0.099			DTF	DSS_TIME	0.6201			DTF	NO Pattern
	anyMet	0.9786				SURV_DEATH	0.0605
	anyRegional	0.3112				SURV_DEATH_BC	0.2672
	MCR	0.9195
	Survival	0.3677
EF	anyLocal	0.9589			EF	SURV_RELAPSE	0.031			EF	DSS_TIME	0.0091			EF	DFS	0.0481
	anyMet	0.3511				SURV_DEATH	0.0373
	anyRegional	0.0678				SURV_DEATH_BC	0.0303
	MCR	0.2497
	Survival	0.0015
PF	anyLocal	0.1169			PF	SURV_RELAPSE		0.9426		PF	DSS_TIME	0.4245			PF	DFS	0.9131
	anyMet	0.0274				SURV_DEATH		0.5641
	anyRegional	0.0944				SURV_DEATH_BC		0.3311
	MCR	0.0166
	Survival	0.0066
FOTS	anyLocal		0.1599		FOTS	SURV_RELAPSE		0.0022		FOTS	DSS_TIME		0.0081		FOTS	DFS		0.1
	anyMet		0.0002			SURV_DEATH		0.0124
	anyRegional		0.9467			SURV_DEATH_BC		0.0049
	MCR		0.0002
	Survival		< 0.0001
IF	anyLocal		0.7306		IF	SURV_RELAPSE		0.2147		IF	DSS_TIME		0.7293		IF	DFS		0.9125
	anyMet		0.5802			SURV_DEATH		0.0756
	anyRegional		0.8215			SURV_DEATH_BC		0.0204
	MCR		0.6136
	Survival		0.0002
NF	anyLocal		0.1356		NF	SURV_RELAPSE		0.1182		NF	DSS_TIME		0.3479		NF	DFS		0.0607
	anyMet		0.0007			SURV_DEATH		0.9742
	anyRegional		0.7865			SURV_DEATH_BC		0.3465
	MCR		0.0027
	Survival		< 0.0001
NPAF	anyLocal		0.6578		NPAF	SURV_RELAPSE	0.0416			NPAF	DSS_TIME		0.018		NPAF	NO Pattern
	anyMet		0.065			SURV_DEATH	0.108
	anyRegional	0.9188				SURV_DEATH_BC	0.0747
	MCR		0.0437
	Survival		< 0.0001
SFT	anyLocal		0.8589		SFT	SURV_RELAPSE	0.1339			SFT	DSS_TIME		0.2395		SFT	DFS		0.133
	anyMet		0.1555			SURV_DEATH	0.0706
	anyRegional		0.9543			SURV_DEATH_BC	0.1693
	MCR		0.1405
	Survival		< 0.0001
