# Supplementary material for: Next generation sequencing-based expression profiling identifies signatures from benign stromal proliferations that define stromal components of breast cancer
Source: Breast Cancer Res. 2013 Dec 17;15(6):R117. doi: 10.1186/bcr3586 (PMC3978842; doi:10.1186/bcr3586)
Supplement: Additional file 7 — Components of each dataset for combined core signatures. This file presents the breast cancer components defined by combined EF/DTF signature and combined FOTS/TGCT/CSF1 signature in four public available breast cancer datasets. [file bcr3586-S7.xlsx]

## Sheet: Sheet1
		Components of each dataset for combined core signatures
			GSE1456		GSE3494		GSE4922		NKI
		EF+/DTF+	0.176101	0.327044	0.143426	0.330677	0.140562	0.329317	0.0983051	0.166102
		EF+/DTF-	0.150943		0.187251		0.188755		0.0677966
		EF-/DTF+	0.220126	0.672956	0.219124	0.669323	0.220884	0.670683	0.338983	0.833898
		EF-/DTF-	0.45283		0.450199		0.449799		0.494915
		FOTS+/CSF1+	0.113208	0.352201	0.0756972	0.258964	0.0803213	0.261044	0.0644068	0.115254
		FOTS+/CSF1-	0.238994		0.183267		0.180723		0.0508475
		FOTS-/CSF1+	0.213836	0.647799	0.2749	0.741036	0.277108	0.738956	0.230508	0.884746
		FOTS-/CSF1-	0.433962		0.466135		0.461847		0.654237
