# Supplementary material for: Next generation sequencing-based expression profiling identifies signatures from benign stromal proliferations that define stromal components of breast cancer
Source: Breast Cancer Res. 2013 Dec 17;15(6):R117. doi: 10.1186/bcr3586 (PMC3978842; doi:10.1186/bcr3586)
Supplement: Additional file 8 — GO and KEGG results for FOTS/EF core gene signatures. This file provides the gene lists for FOTS and EF core gene signatures, the GO and KEGG results for both core gene signatures. [file bcr3586-S8.xlsx]

## Sheet: FOTS core signature
C15orf39
CA9
DLGAP5
FOXM1
GAPDH
MCAM
NSDHL
PFKP
PKMYT1
PNP
SLC2A1
SORT1
TBXA2R
TPI1
TUBB2C
VEGFA

## Sheet: GO BP FOTS
Category	Term	Count	%	PValue	Genes	List Total	Pop Hits	Pop Total	Fold Enrichment	Bonferroni	Benjamini	FDR
GOTERM_BP_FAT	GO:0006096~glycolysis	3	0.773196	0.0010469	TPI1, PFKP, GAPDH	15	47	13528	57.566	0.35861	0.35861	1.46257
GOTERM_BP_FAT	GO:0006007~glucose catabolic process	3	0.773196	0.00159048	TPI1, PFKP, GAPDH	15	58	13528	46.6483	0.490793	0.286412	2.21412
GOTERM_BP_FAT	GO:0019320~hexose catabolic process	3	0.773196	0.00224264	TPI1, PFKP, GAPDH	15	69	13528	39.2116	0.614012	0.271899	3.10876
GOTERM_BP_FAT	GO:0046365~monosaccharide catabolic process	3	0.773196	0.00237271	TPI1, PFKP, GAPDH	15	71	13528	38.107	0.634769	0.222605	3.28628
GOTERM_BP_FAT	GO:0046164~alcohol catabolic process	3	0.773196	0.00307538	TPI1, PFKP, GAPDH	15	81	13528	33.4025	0.72909	0.229868	4.24006
GOTERM_BP_FAT	GO:0044275~cellular carbohydrate catabolic process	3	0.773196	0.00338061	TPI1, PFKP, GAPDH	15	85	13528	31.8306	0.762077	0.212822	4.65166
GOTERM_BP_FAT	GO:0016052~carbohydrate catabolic process	3	0.773196	0.00549531	TPI1, PFKP, GAPDH	15	109	13528	24.822	0.903328	0.283786	7.45839
GOTERM_BP_FAT	GO:0006006~glucose metabolic process	3	0.773196	0.0105779	TPI1, PFKP, GAPDH	15	153	13528	17.6837	0.98899	0.430853	13.8934
GOTERM_BP_FAT	GO:0019318~hexose metabolic process	3	0.773196	0.016301	TPI1, PFKP, GAPDH	15	192	13528	14.0917	0.999059	0.538967	20.6407
GOTERM_BP_FAT	GO:0005996~monosaccharide metabolic process	3	0.773196	0.0214264	TPI1, PFKP, GAPDH	15	222	13528	12.1874	0.999897	0.600824	26.263
GOTERM_BP_FAT	GO:0015758~glucose transport	2	0.515464	0.0296112	SLC2A1, SORT1	15	29	13528	62.1977	0.999997	0.68608	34.4798
GOTERM_BP_FAT	GO:0008645~hexose transport	2	0.515464	0.0306176	SLC2A1, SORT1	15	30	13528	60.1244	0.999998	0.666706	35.4292
GOTERM_BP_FAT	GO:0015749~monosaccharide transport	2	0.515464	0.0316231	SLC2A1, SORT1	15	31	13528	58.1849	0.999999	0.649382	36.3649
GOTERM_BP_FAT	GO:0006091~generation of precursor metabolites and energy	3	0.773196	0.0404254	TPI1, PFKP, GAPDH	15	313	13528	8.64409	1	0.713423	44.0353
GOTERM_BP_FAT	GO:0046496~nicotinamide nucleotide metabolic process	2	0.515464	0.0406285	TPI1, PNP	15	40	13528	45.0933	1	0.690381	44.2017
GOTERM_BP_FAT	GO:0006769~nicotinamide metabolic process	2	0.515464	0.0406285	TPI1, PNP	15	40	13528	45.0933	1	0.690381	44.2017
GOTERM_BP_FAT	GO:0009820~alkaloid metabolic process	2	0.515464	0.0416243	TPI1, PNP	15	41	13528	43.9935	1	0.675885	45.0108
GOTERM_BP_FAT	GO:0019362~pyridine nucleotide metabolic process	2	0.515464	0.0426191	TPI1, PNP	15	42	13528	42.946	1	0.662533	45.8083
GOTERM_BP_FAT	GO:0006733~oxidoreduction coenzyme metabolic process	2	0.515464	0.0525148	TPI1, PNP	15	52	13528	34.6872	1	0.719359	53.1768
GOTERM_BP_FAT	GO:0051783~regulation of nuclear division	2	0.515464	0.0564464	DLGAP5, PKMYT1	15	56	13528	32.2095	1	0.726539	55.8369
GOTERM_BP_FAT	GO:0007088~regulation of mitosis	2	0.515464	0.0564464	DLGAP5, PKMYT1	15	56	13528	32.2095	1	0.726539	55.8369
GOTERM_BP_FAT	GO:0043603~cellular amide metabolic process	2	0.515464	0.0564464	TPI1, PNP	15	56	13528	32.2095	1	0.726539	55.8369
GOTERM_BP_FAT	GO:0008643~carbohydrate transport	2	0.515464	0.0613396	SLC2A1, SORT1	15	61	13528	29.5694	1	0.738676	58.9516
GOTERM_BP_FAT	GO:0019748~secondary metabolic process	2	0.515464	0.0787608	TPI1, PNP	15	79	13528	22.8321	1	0.809163	68.4607

## Sheet: KEGG FOTS
Category	Term	Count	%	PValue	Genes	List Total	Pop Hits	Pop Total	Fold Enrichment	Bonferroni	Benjamini	FDR
KEGG_PATHWAY	hsa00010:Glycolysis / Gluconeogenesis	3	0.773196	0.00703267	TPI1, PFKP, GAPDH	12	60	5085	21.1875	0.185082	0.185082	5.7849
KEGG_PATHWAY	hsa00051:Fructose and mannose metabolism	2	0.515464	0.0712072	TPI1, PFKP	12	34	5085	24.9265	0.882606	0.657372	46.4049

## Sheet: EF core signature
ADH1B
ADH1C
ADIPOQ
AOC3
AOX1
C14orf139
C6
CFD
CFH
CHRDL1
CIDEA
CIDEC
CILP
CLEC3B
CLU
DPT
EFEMP1
ELN
FGF18
FXYD1
G0S2
GPC3
GPD1
GREM2
GSN
ID4
JAM2
LEP
LIPE
LTBP2
LYVE1
MECOM
MSX1
NT5E
PCOLCE2
PLIN1
SLC7A10
SOD3
TNXB
WNT11
ZFPM2

## Sheet: GO BP EF
Category	Term	Count	%	PValue	Genes	List Total	Pop Hits	Pop Total	Fold Enrichment	Bonferroni	Benjamini	FDR
GOTERM_BP_FAT	GO:0009611~response to wounding	9	2.2113	7.43971e-05	LYVE1, GSN, C6, AOX1, CLU, CFH, MECOM, CFD, AOC3	38	530	13528	6.04528	0.0508883	0.0508883	0.11218
GOTERM_BP_FAT	GO:0006956~complement activation	4	0.982801	0.000200903	C6, CLU, CFH, CFD	38	42	13528	33.9048	0.131553	0.0680947	0.302662
GOTERM_BP_FAT	GO:0002541~activation of plasma proteins involved in acute inflammatory response	4	0.982801	0.000215565	C6, CLU, CFH, CFD	38	43	13528	33.1163	0.140447	0.0491963	0.324716
GOTERM_BP_FAT	GO:0006954~inflammatory response	7	1.7199	0.0002276	C6, AOX1, CLU, CFH, MECOM, CFD, AOC3	38	325	13528	7.66769	0.14768	0.039161	0.342817
GOTERM_BP_FAT	GO:0006959~humoral immune response	4	0.982801	0.00129093	C6, CLU, CFH, CFD	38	79	13528	18.0253	0.596192	0.165867	1.92993
GOTERM_BP_FAT	GO:0051605~protein maturation by peptide bond cleavage	4	0.982801	0.00164885	C6, CLU, CFH, CFD	38	86	13528	16.5581	0.686026	0.175579	2.45883
GOTERM_BP_FAT	GO:0002253~activation of immune response	4	0.982801	0.00212748	C6, CLU, CFH, CFD	38	94	13528	15.1489	0.77577	0.192315	3.16194
GOTERM_BP_FAT	GO:0002526~acute inflammatory response	4	0.982801	0.00239596	C6, CLU, CFH, CFD	38	98	13528	14.5306	0.814366	0.189819	3.55426
GOTERM_BP_FAT	GO:0007178~transmembrane receptor protein serine/threonine kinase signaling pathway	4	0.982801	0.00275993	MSX1, CHRDL1, LTBP2, GREM2	38	103	13528	13.8252	0.856318	0.19392	4.08377
GOTERM_BP_FAT	GO:0016485~protein processing	4	0.982801	0.00349745	C6, CLU, CFH, CFD	38	112	13528	12.7143	0.914524	0.21804	5.14838
GOTERM_BP_FAT	GO:0051604~protein maturation	4	0.982801	0.00444647	C6, CLU, CFH, CFD	38	122	13528	11.6721	0.956211	0.247533	6.50205
GOTERM_BP_FAT	GO:0002252~immune effector process	4	0.982801	0.00577394	C6, CLU, CFH, CFD	38	134	13528	10.6269	0.982838	0.287343	8.36531
GOTERM_BP_FAT	GO:0006952~defense response	7	1.7199	0.00600974	C6, AOX1, CLU, CFH, MECOM, CFD, AOC3	38	615	13528	4.05203	0.98547	0.277838	8.69264
GOTERM_BP_FAT	GO:0045087~innate immune response	4	0.982801	0.00626374	C6, CLU, CFH, CFD	38	138	13528	10.3188	0.987857	0.270262	9.044
GOTERM_BP_FAT	GO:0030509~BMP signaling pathway	3	0.737101	0.00640578	MSX1, CHRDL1, GREM2	38	44	13528	24.2727	0.989016	0.259741	9.23994
GOTERM_BP_FAT	GO:0050778~positive regulation of immune response	4	0.982801	0.0071793	C6, CLU, CFH, CFD	38	145	13528	9.82069	0.993642	0.271034	10.3001
GOTERM_BP_FAT	GO:0032102~negative regulation of response to external stimulus	3	0.737101	0.00821014	LEP, NT5E, ADIPOQ	38	50	13528	21.36	0.996934	0.288536	11.6949
GOTERM_BP_FAT	GO:0016042~lipid catabolic process	4	0.982801	0.0116118	LEP, PLIN1, ADIPOQ, LIPE	38	173	13528	8.23121	0.999725	0.365876	16.1554
GOTERM_BP_FAT	GO:0001701~in utero embryonic development	4	0.982801	0.0121619	MSX1, C6, ZFPM2, MECOM	38	176	13528	8.09091	0.999814	0.363713	16.8566
GOTERM_BP_FAT	GO:0007167~enzyme linked receptor protein signaling pathway	5	1.2285	0.0137401	FGF18, MSX1, CHRDL1, LTBP2, GREM2	38	342	13528	5.20468	0.999939	0.384685	18.8382
GOTERM_BP_FAT	GO:0044242~cellular lipid catabolic process	3	0.737101	0.0182708	LEP, ADIPOQ, LIPE	38	76	13528	14.0526	0.999998	0.460124	24.2847
GOTERM_BP_FAT	GO:0042127~regulation of cell proliferation	7	1.7199	0.0188508	FGF18, MSX1, GPC3, CLU, ID4, MECOM, DPT	38	787	13528	3.16645	0.999998	0.455155	24.9567
GOTERM_BP_FAT	GO:0006111~regulation of gluconeogenesis	2	0.4914	0.0216778	LEP, ADIPOQ	38	8	13528	89	1	0.487739	28.1533
GOTERM_BP_FAT	GO:0032720~negative regulation of tumor necrosis factor production	2	0.4914	0.0243551	CIDEA, ADIPOQ	38	9	13528	79.1111	1	0.513835	31.0631
GOTERM_BP_FAT	GO:0043254~regulation of protein complex assembly	3	0.737101	0.0250702	GSN, CLU, ELN	38	90	13528	11.8667	1	0.509802	31.8214
GOTERM_BP_FAT	GO:0048584~positive regulation of response to stimulus	4	0.982801	0.0263435	C6, CLU, CFH, CFD	38	236	13528	6.0339	1	0.513643	33.1525
GOTERM_BP_FAT	GO:0002684~positive regulation of immune system process	4	0.982801	0.0269219	C6, CLU, CFH, CFD	38	238	13528	5.98319	1	0.508142	33.7491
GOTERM_BP_FAT	GO:0048585~negative regulation of response to stimulus	3	0.737101	0.0304633	LEP, NT5E, ADIPOQ	38	100	13528	10.68	1	0.539588	37.2949
GOTERM_BP_FAT	GO:0030198~extracellular matrix organization	3	0.737101	0.0327388	TNXB, ELN, DPT	38	104	13528	10.2692	1	0.553256	39.4788
GOTERM_BP_FAT	GO:0019216~regulation of lipid metabolic process	3	0.737101	0.0374836	LEP, CIDEA, ADIPOQ	38	112	13528	9.53571	1	0.590974	43.8061
GOTERM_BP_FAT	GO:0006957~complement activation, alternative pathway	2	0.4914	0.0402702	CFH, CFD	38	15	13528	47.4667	1	0.60576	46.2111
GOTERM_BP_FAT	GO:0009967~positive regulation of signal transduction	4	0.982801	0.046254	LEP, FGF18, GPC3, ADIPOQ	38	295	13528	4.82712	1	0.646161	51.0543
GOTERM_BP_FAT	GO:0032371~regulation of sterol transport	2	0.4914	0.0533396	LEP, ADIPOQ	38	20	13528	35.6	1	0.688408	56.2622
GOTERM_BP_FAT	GO:0032374~regulation of cholesterol transport	2	0.4914	0.0533396	LEP, ADIPOQ	38	20	13528	35.6	1	0.688408	56.2622
GOTERM_BP_FAT	GO:0043255~regulation of carbohydrate biosynthetic process	2	0.4914	0.0559326	LEP, ADIPOQ	38	21	13528	33.9048	1	0.695291	58.0351
GOTERM_BP_FAT	GO:0001501~skeletal system development	4	0.982801	0.0560011	FGF18, MSX1, CHRDL1, CLEC3B	38	319	13528	4.46395	1	0.685225	58.081
GOTERM_BP_FAT	GO:0051129~negative regulation of cellular component organization	3	0.737101	0.0573831	GSN, CLU, ADIPOQ	38	142	13528	7.52113	1	0.684109	58.9974
GOTERM_BP_FAT	GO:0044087~regulation of cellular component biogenesis	3	0.737101	0.0573831	GSN, CLU, ELN	38	142	13528	7.52113	1	0.684109	58.9974
GOTERM_BP_FAT	GO:0010647~positive regulation of cell communication	4	0.982801	0.0603327	LEP, FGF18, GPC3, ADIPOQ	38	329	13528	4.32827	1	0.692929	60.891
GOTERM_BP_FAT	GO:0043009~chordate embryonic development	4	0.982801	0.0612178	MSX1, C6, ZFPM2, MECOM	38	331	13528	4.30211	1	0.688705	61.443
GOTERM_BP_FAT	GO:0009792~embryonic development ending in birth or egg hatching	4	0.982801	0.0625569	MSX1, C6, ZFPM2, MECOM	38	334	13528	4.26347	1	0.687386	62.2645
GOTERM_BP_FAT	GO:0030900~forebrain development	3	0.737101	0.0646819	MSX1, ID4, MECOM	38	152	13528	7.02632	1	0.690731	63.5345
GOTERM_BP_FAT	GO:0006006~glucose metabolic process	3	0.737101	0.0654284	LEP, GPD1, ADIPOQ	38	153	13528	6.98039	1	0.686072	63.9712
GOTERM_BP_FAT	GO:0042981~regulation of apoptosis	6	1.4742	0.0661226	MSX1, C6, CLU, CIDEA, ADIPOQ, CIDEC	38	804	13528	2.65672	1	0.681275	64.3728
GOTERM_BP_FAT	GO:0043067~regulation of programmed cell death	6	1.4742	0.0684063	MSX1, C6, CLU, CIDEA, ADIPOQ, CIDEC	38	812	13528	2.63054	1	0.685511	65.6648
GOTERM_BP_FAT	GO:0010941~regulation of cell death	6	1.4742	0.0692742	MSX1, C6, CLU, CIDEA, ADIPOQ, CIDEC	38	815	13528	2.62086	1	0.681899	66.1442
GOTERM_BP_FAT	GO:0032101~regulation of response to external stimulus	3	0.737101	0.0699688	LEP, NT5E, ADIPOQ	38	159	13528	6.71698	1	0.677476	66.5234
GOTERM_BP_FAT	GO:0043062~extracellular structure organization	3	0.737101	0.0730524	TNXB, ELN, DPT	38	163	13528	6.55215	1	0.68578	68.1593
GOTERM_BP_FAT	GO:0006958~complement activation, classical pathway	2	0.4914	0.0764294	C6, CLU	38	29	13528	24.5517	1	0.695031	69.8652
GOTERM_BP_FAT	GO:0032368~regulation of lipid transport	2	0.4914	0.0789609	LEP, ADIPOQ	38	30	13528	23.7333	1	0.699692	71.0875
GOTERM_BP_FAT	GO:0006915~apoptosis	5	1.2285	0.0806161	GSN, C6, CLU, CIDEA, CIDEC	38	602	13528	2.95681	1	0.700058	71.8615
GOTERM_BP_FAT	GO:0032680~regulation of tumor necrosis factor production	2	0.4914	0.0814856	CIDEA, ADIPOQ	38	31	13528	22.9677	1	0.696801	72.2603
GOTERM_BP_FAT	GO:0050728~negative regulation of inflammatory response	2	0.4914	0.0814856	NT5E, ADIPOQ	38	31	13528	22.9677	1	0.696801	72.2603
GOTERM_BP_FAT	GO:0002455~humoral immune response mediated by circulating immunoglobulin	2	0.4914	0.0814856	C6, CLU	38	31	13528	22.9677	1	0.696801	72.2603
GOTERM_BP_FAT	GO:0012501~programmed cell death	5	1.2285	0.0841009	GSN, C6, CLU, CIDEA, CIDEC	38	611	13528	2.91326	1	0.701569	73.4283
GOTERM_BP_FAT	GO:0031333~negative regulation of protein complex assembly	2	0.4914	0.0890194	GSN, CLU	38	34	13528	20.9412	1	0.715964	75.5015
GOTERM_BP_FAT	GO:0010906~regulation of glucose metabolic process	2	0.4914	0.0915172	LEP, ADIPOQ	38	35	13528	20.3429	1	0.719526	76.4956
GOTERM_BP_FAT	GO:0009062~fatty acid catabolic process	2	0.4914	0.0940084	LEP, ADIPOQ	38	36	13528	19.7778	1	0.722914	77.4494
GOTERM_BP_FAT	GO:0031348~negative regulation of defense response	2	0.4914	0.0940084	NT5E, ADIPOQ	38	36	13528	19.7778	1	0.722914	77.4494
GOTERM_BP_FAT	GO:0055114~oxidation reduction	5	1.2285	0.0954179	GPD1, AOX1, ADH1C, ADH1B, SOD3, AOC3	38	639	13528	2.7856	1	0.721953	77.9729
GOTERM_BP_FAT	GO:0019318~hexose metabolic process	3	0.737101	0.0966439	LEP, GPD1, ADIPOQ	38	192	13528	5.5625	1	0.72032	78.419
GOTERM_BP_FAT	GO:0001818~negative regulation of cytokine production	2	0.4914	0.0989709	CIDEA, ADIPOQ	38	38	13528	18.7368	1	0.722941	79.2426
GOTERM_BP_FAT	GO:0010675~regulation of cellular carbohydrate metabolic process	2	0.4914	0.0989709	LEP, ADIPOQ	38	38	13528	18.7368	1	0.722941	79.2426

## Sheet: KEGG EF
Category	Term	Count	%	PValue	Genes	List Total	Pop Hits	Pop Total	Fold Enrichment	Bonferroni	Benjamini	FDR
KEGG_PATHWAY	hsa00350:Tyrosine metabolism	3	0.737101	0.010254	AOX1, ADH1C, ADH1B, AOC3	19	44	5085	18.2476	0.358019	0.358019	9.14595
KEGG_PATHWAY	hsa04610:Complement and coagulation cascades	3	0.737101	0.0241363	C6, CFH, CFD	19	69	5085	11.6362	0.65027	0.40862	20.3372
KEGG_PATHWAY	hsa00760:Nicotinate and nicotinamide metabolism	2	0.4914	0.0817631	AOX1, NT5E	19	24	5085	22.3026	0.97447	0.705546	54.7876
