# Supplementary material for: Next generation sequencing-based expression profiling identifies signatures from benign stromal proliferations that define stromal components of breast cancer
Source: Breast Cancer Res. 2013 Dec 17;15(6):R117. doi: 10.1186/bcr3586 (PMC3978842; doi:10.1186/bcr3586)
Supplement: Additional file 9 — Multivariate results of FOTS/EF core signatures in four breast cancer datasets. This file provides the P-value and hazard ratio from Cox proportional hazard analysis of fibrous tumor signature and other traditional prognostic factors in four public available breast cancer datasets. [file bcr3586-S9.xlsx]

## Sheet: Sheet1
NKI										GSE1456
		Pr(>|z|)	z	lower .95	upper .95	Likelihood ratio test						Pr(>|z|)	z	lower .95	upper .95	Likelihood ratio test
core.gene.set.EF	core.gene.set.EF	0.0483	-1.975	0.2636	0.995	0.0322				core.gene.set.EF	core.gene.set.EF	0.0107	-2.553	0.03659	0.6473	0.0008398
	diameter_continuous	0.12861	-1.52	0.3027	1.163	0.002039					ELSTON	0.0379	-2.076	0.04929	0.9174	0.0005382
	diameter_binary	0.09844	-1.652	0.292	1.11	0.0008762
	Lymph_node_continuous	0.0446	-2.008	0.2604	0.9837	0.03948
	Grade_3_classes	0.57432	-0.562	0.41429	1.6301	1.427e-08
	Age	0.0553	-1.917	0.269	1.0148	0.002247
	Age_.40	0.074	-1.787	0.2805	1.06	2.457e-05
	NIH_Risk	0.1184	-1.562	0.2948	1.1482	0.008213
core.gene.set.FOTS	core.gene.set.FOTS	1.59e-06	4.8	2.126	6.018	1.997e-05				core.gene.set.FOTS	core.gene.set.FOTS	0.0394	2.06	1.038	4.491	0.04447
	diameter_continuous	1.39e-05	4.346	1.899	5.444	3.46e-06					ELSTON	0.2025	1.275	0.7622	3.602	0.006152
	diameter_binary	9.61e-06	4.426	1.935	5.523	1.522e-06
	Lymph_node_continuous	1.11e-06	4.871	2.1695	6.155	3.72e-05
	Grade_3_classes	0.00203	3.085	1.35813	3.9455	2.901e-10
	Age	2.74e-07	5.141	2.3519	6.7474	6.275e-07
	Age_.40	5.42e-08	5.437	2.569	7.442	1.656e-09
	NIH_Risk	2.05e-05	4.259	1.8562	5.3277	2.674e-05
GSE3494										GSE4922
		Pr(>|z|)	z	lower .95	upper .95	Likelihood ratio test						Pr(>|z|)	z	lower .95	upper .95	Likelihood ratio test
core.gene.set.EF	core.gene.set.EF	0.00941	-2.597	0.2031	0.8003	0.004583				core.gene.set.EF	core.gene.set.EF	0.0437	-2.017	0.3865	0.9864	0.03701
	Elston.histologic.grade	0.0766	-1.771	0.25661	1.072	0.001882					Elston..NGS..histologic.grade	0.27886	-1.083	0.4677	1.245	0.0006158
	ER.status	0.00728	-2.684	0.197	0.7763	0.01317					ER.status	0.0396	-2.058	0.38184	0.9768	0.1709
	PgR.status	0.012	-2.512	0.208	0.8239	0.01209					Lymph.node.status	0.10704	-1.612	0.4221	1.088	0.0003873
	age.at.diagnosis	0.0093	-2.601	0.1998	0.7975	0.01761					p53.seq.mut.status..p53..mutant..p53..wildtype.	0.0977	-1.656	0.4126	1.077	0.01423
	tumor.size..mm.	0.0749	-1.781	0.2601	1.066	8.552e-06					age.at.diagnosis	0.0464	-1.992	0.3847	0.9924	0.1136
	Lymph.node.status	0.0305	-2.164	0.2344	0.9307	2.76e-07
	p53.seq.mut.status..p53..mutant..p53..wt.	0.025	-2.242	0.2232	0.9043	0.004154
core.gene.set.FOTS	core.gene.set.FOTS	0.00342	2.927	1.298	3.741	0.003767				core.gene.set.FOTS	core.gene.set.FOTS	0.0142	2.452	1.112	2.596	0.01647
	Elston.histologic.grade	0.0474	1.983	1.00696	3.272	0.001578					Elston..NGS..histologic.grade	0.26949	1.104	0.8168	2.064	0.0006186
	ER.status	0.00281	2.988	1.324	3.855	0.01257					ER.status	0.0163	2.403	1.10242	2.611	0.1107
	PgR.status	0.00578	2.76	1.2456	3.654	0.01197					Lymph.node.status	0.05613	1.91	0.9891	2.333	0.000265
	age.at.diagnosis	0.00356	2.915	1.295	3.741	0.01501					p53.seq.mut.status..p53..mutant..p53..wildtype.	0.0534	1.931	0.9934	2.451	0.01016
	tumor.size..mm.	0.0332	2.129	1.048	3.078	5.313e-06					age.at.diagnosis	0.0149	2.434	1.108	2.59	0.05508
	Lymph.node.status	0.0188	2.35	1.112	3.228	2.714e-07
	p53.seq.mut.status..p53..mutant..p53..wt.	0.0216	2.298	1.102	3.4	0.00558
