# Supplementary material for: Next generation sequencing-based expression profiling identifies signatures from benign stromal proliferations that define stromal components of breast cancer
Source: Breast Cancer Res. 2013 Dec 17;15(6):R117. doi: 10.1186/bcr3586 (PMC3978842; doi:10.1186/bcr3586)
Supplement: Additional file 10 — Association analysis between FOTS and TGCT/CSF1 signatures, or between EF and DTF signatures. This file provides the P-value from Chi-square and Fisher’s exact test for the association between the signatures in four public available breast cancer datasets. [file bcr3586-S10.xlsx]

## Sheet: summary 2.1
Breast cancer assignments
GSE1456 (n=159)											GSE1456 (n=159)
Column1	DTF.core +	DTF.core -	Total		Test (two-tailed)						Column1	CSF1.core +	CSF1.core -	Total		Test (two-tailed)
EF.core +	25	26	51		Column1	Fisher's exact test	Chi-square with Yates' correction	Chi-square without Yates' correction			FOTS.core +	16	30	46		Column1	Fisher's exact test	Chi-square with Yates' correction	Chi-square without Yates' correction
EF.core -	38	70	108		P-value	0.1184	0.1359	0.096			FOTS.core -	36	77	113		P-value	0.7138	0.865	0.7215
Total	63	96	159		The association between rows (groups) and columns (outcomes)						Total	52	107	159		The association between rows (groups) and columns (outcomes)
					is considered to be not quite statistically significant.											is considered to be not quite statistically significant.
GSE3494 (n=251)											GSE3494 (n=251)
Column1	DTF.core +	DTF.core -	Total		Test (two-tailed)						Column1	CSF1.core +	CSF1.core -	Total		Test (two-tailed)
EF.core +	34	50	84		Column1	Fisher's exact test	Chi-square with Yates' correction	Chi-square without Yates' correction			FOTS.core +	29	59	88		Column1	Fisher's exact test	Chi-square with Yates' correction	Chi-square without Yates' correction
EF.core -	57	110	167		P-value	0.3335	0.3967	0.3238			FOTS.core -	59	104	163		P-value	0.6781	0.7077	0.6075
Total	91	160	251		The association between rows (groups) and columns (outcomes)						Total	88	163	251		The association between rows (groups) and columns (outcomes)
					is considered to be not quite statistically significant.											is considered to be not quite statistically significant.
GSE4922 (n=249)											GSE4922 (n=249)
Column1	DTF.core +	DTF.core -	Total		Test (two-tailed)						Column1	CSF1.core +	CSF1.core -	Total		Test (two-tailed)
EF.core +	33	50	83		Column1	Fisher's exact test	Chi-square with Yates' correction	Chi-square without Yates' correction			FOTS.core +	29	54	83		Column1	Fisher's exact test	Chi-square with Yates' correction	Chi-square without Yates' correction
EF.core -	57	109	166		P-value	0.4052	0.4842	0.4012			FOTS.core -	60	106	166		P-value	0.8891	0.9627	0.8517
Total	90	159	249		The association between rows (groups) and columns (outcomes)						Total	89	160	249		The association between rows (groups) and columns (outcomes)
					is considered to be not quite statistically significant.											is considered to be not quite statistically significant.
NKI (n=295)											NKI (n=295)
Column1	DTF.core +	DTF.core -	Total		Test (two-tailed)						Column1	CSF1.core +	CSF1.core -	Total		Test (two-tailed)
EF.core +	33	26	59		Column1	Fisher's exact test	Chi-square with Yates' correction	Chi-square without Yates' correction			FOTS.core +	18	15	33		Column1	Fisher's exact test	Chi-square with Yates' correction	Chi-square without Yates' correction
EF.core -	96	140	236		P-value	0.0402	0.0493	0.0346			FOTS.core -	69	193	262		P-value	0.0019	0.0017	0.0008
Total	129	166	295		The association between rows (groups) and columns (outcomes)						Total	87	208	295		The association between rows (groups) and columns (outcomes)
					is considered to be very statistically significant.											is considered to be very statistically significant.
Test above is done with GraphPad
http://graphpad.com/quickcalcs/contingency2.cfm
