# Supplementary material for: Next generation sequencing-based expression profiling identifies signatures from benign stromal proliferations that define stromal components of breast cancer
Source: Breast Cancer Res. 2013 Dec 17;15(6):R117. doi: 10.1186/bcr3586 (PMC3978842; doi:10.1186/bcr3586)
Supplement: Additional file 11 — ClinicoPathological characterization of FOTS±/TGCT/CSF1 ± and EF±/DTF ± signatures. This file provides the clinicopathological characterization of combined signatures including ER, PR, Grade, Lymph node, P53 and so on. [file bcr3586-S11.xlsx]

## Sheet: combined
ClinicoPathological characterization of each category for FOTS/CSF1 signatures										ClinicoPathological characterization of each category for EF/DTF signatures
		FOTS-/CSF1-	FOTS-/CSF1+	FOTS+/CSF1-	FOTS+/CSF1+	P value	Data source					EF-/DTF-	EF-/DTF+	EF+/DTF-	EF+/DTF+	P value	Data source
Number of cases		480	224	158	92		954			Number of cases		429	248	152	125		954
Estrogen receptor	ER-	26	43	28	40	< 0.0001	GSE3494,GSE4922,NKI			Estrogen receptor	ER-	88	29	13	7	< 0.0001	GSE3494,GSE4922,NKI
	ER+	371	145	100	34		GSE3494,GSE4922,NKI				ER+	267	177	113	93		GSE3494,GSE4922,NKI
	ER?	6	0	0	2		GSE3494,GSE4922,NKI				ER?	4	4	0	0		GSE3494,GSE4922,NKI
	Total	403	188	128	76						Total	359	210	126	100
	ER- %	0.0645161	0.228723	0.21875	0.526316						ER- %	0.245125	0.138095	0.103175	0.07
Progesterone receptor	PR-	13	17	14	17	< 0.0001	GSE3494			Progesterone receptor	PR-	35	12	10	4	0.0684	GSE3494
	PR+	91	42	45	12		GSE3494				PR+	75	45	40	30		GSE3494
	PR?	0	0	0	0		GSE3494				PR?	0	0	0	0		GSE3494
	Total	104	59	59	29						Total	110	57	50	34
	PR- %	0.125	0.288136	0.237288	0.586207						PR- %	0.318182	0.210526	0.2	0.117647
Histologic Grade	Grade 1	107	25	25	6	< 0.0001	GSE1456,GSE3494,GSE4922			Histologic Grade	Grade 1	41	40	47	35	< 0.0001	GSE1456,GSE3494,GSE4922
	Grade 2	147	84	59	22		GSE1456,GSE3494,GSE4922				Grade 2	121	78	65	48		GSE1456,GSE3494,GSE4922
	Grade 3	26	42	59	43		GSE1456,GSE3494,GSE4922				Grade 3	117	33	13	7		GSE1456,GSE3494,GSE4922
	Grade?	7	4	0	3		GSE1456,GSE3494,GSE4922				Grade?	10	1	1	2		GSE1456,GSE3494,GSE4922
	Total	287	155	143	74						Total	289	152	126	92
	Grade3 %	0.0905923	0.270968	0.412587	0.581081						Grade3 %	0.404844	0.217105	0.103175	0.076087
Lymph node metastasis	LN-	77	35	29	17	0.0038	GSE3494,GSE4922			Lymph node metastasis	LN-	59	38	35	26	0.0485	GSE3494,GSE4922
	LN+	22	22	29	11		GSE3494,GSE4922				LN+	46	18	13	7		GSE3494,GSE4922
	LN?	5	2	1	1		GSE3494,GSE4922				LN?	5	1	2	1		GSE3494,GSE4922
	Total	104	59	59	29						Total	110	57	50	34
	LN+ %	0.211538	0.372881	0.491525	0.37931						LN+ %	0.418182	0.315789	0.26	0.205882
NIH_Risk	low	3	2	0	0	0.0603	NKI			NIH_Risk	low	1	1	1	2	0.0016	NKI
	intermediate	39	7	0	0		NKI				intermediate	15	13	6	12		NKI
	high	151	60	15	18		NKI				high	124	82	19	19		NKI
	Total	193	69	15	18						Total	140	96	26	33
	high %	0.782383	0.869565	1	1						high %	0.885714	0.854167	0.730769	0.575758
Grade_3_Class	well diff	61	14	0	0	< 0.0001	NKI			Grade_3_Class	well diff	26	23	11	15	< 0.0001	NKI
	intermediate	79	16	3	3		NKI				intermediate	39	36	14	12		NKI
	poorly diff	53	39	12	15		NKI				poorly diff	75	37	1	6		NKI
	Total	193	69	15	18						Total	140	96	26	33
	well diff%	0.316062	0.202899	0	0						well diff%	0.185714	0.239583	0.423077	0.454545
Molecular Characteristics										Molecular Characteristics
P53 mutation	P53+	11	32	41	32	< 0.0001	GSE3494,GSE4922			P53 mutation	P53+	72	27	12	6	< 0.0001	GSE3494,GSE4922
	P53-	199	87	71	25		GSE3494,GSE4922				P53-	146	87	88	61		GSE3494,GSE4922
	P53?	0	0	1	1		GSE3494,GSE4922				P53?	1	0	0	0		GSE3494,GSE4922
	Total	210	119	113	58						Total	219	114	100	67
	p53+%	0.052381	0.268908	0.362832	0.551724						p53+%	0.328767	0.236842	0.12	0.0895522
Molecular Subtypes	Basal molecular subtype	12	21	21	17	< 0.0001	GSE1456,NKI			Molecular Subtypes	Basal molecular subtype	54	12	3	2	< 0.0001	GSE1456,NKI
	ERBB2	35	22	1	6		GSE1456,NKI				ERBB2	22	27	5	10		GSE1456,NKI
	Normal-like	54	9	3	2		GSE1456,NKI				Normal-like	18	17	14	19		GSE1456,NKI
	Luminal A	94	20	12	4		GSE1456,NKI				Luminal A	60	31	20	16		GSE1456,NKI
	Luminal B	62	28	6	5		GSE1456,NKI				Luminal B	55	39	3	7		GSE1456,NKI
	Subtype?	13	5	2	0		GSE1456,NKI				Subtype?	1	8	7	4		GSE1456,NKI
	Total	270	105	45	34						Total	210	134	52	58
Above teste by chi-square test in graphpad
